# Supplementary material for: μ-Methyl­ene-bis­[di­bromido(diethyl ether-κO)aluminium(III)]: crystal structure and chemical exchange in solution
Source: Acta Crystallogr E Crystallogr Commun. 2021 May 21;77(Pt 6):647–52. doi: 10.1107/S2056989021005302 (PMC8183446; doi:10.1107/S2056989021005302)
Supplement: Supplementary file 1 [file e-77-00647-sup1.cif]

##############################################################################
#                                                                            #
# This CIF contains the data in a paper accepted for publication in          #
# Acta Crystallographica Section E. It conforms to the requirements of       #
# Notes for Authors for Acta Crystallographica Section E, and has been       #
# peer reviewed under the auspices of the IUCr Commission on Journals.       #
#                                                                            #
# Full details of the Crystallographic Information File format               #
# are given in the paper "The Crystallographic Information File (CIF):       #
# a New Standard Archive File for Crystallography" by S. R. Hall, F. H.      #
# Allen and I. D. Brown [Acta Cryst. (1991), A47, 655-685].                  #
#                                                                            #
# The current version of the core CIF dictionary is obtainable from          #
# ftp://ftp.iucr.org/pub/cif_core.dic.                                       #
#                                                                            #
# Software is freely available for graphical display of the structure(s)     #
# in this CIF. For information consult the CIF software page                 #
# http://www.iucr.org/resources/cif/software.                                #
#                                                                            #
# This file may be used for bona fide research purposes within the           #
# scientific community so long as proper attribution is given to the journal # 
# article from which it was obtained.                                        #
#                                                                            #
##############################################################################
data_I
_audit_creation_method     'SHELXL-2018/3'
_journal_date_recd_electronic     2020-12-11
_journal_date_accepted     2021-05-19
_journal_name_full     'Acta Crystallographica, Section E'
_journal_year     2021
_journal_volume     77
_journal_issue      6
_journal_page_first     647
_journal_page_last     652
_journal_paper_category     GM
_journal_paper_doi     10.1107/S2056989021005302
_journal_coeditor_code     JQ2003
_publ_contact_author_name     'Ray J. Butcher'
_publ_contact_author_address
;
Department of Chemistry
Howard University
525 College Street NW
Washington DC 20059
USA
;
_publ_contact_author_email     'rbutcher99@yahoo.com'
_publ_contact_author_fax     '2029=8065442'
_publ_contact_author_phone     '7035856631'
_publ_section_title
;
\m-Methylene-bis[dibromido(diethyl ether-\k<i>O</i>)aluminium(III)]:
crystal structure and chemical exchange in solution
;
_publ_section_title_footnote     .
loop_
    _publ_author_name
    _publ_author_footnote
    _publ_author_address
    'Butcher, Ray J.' .
;
Department of Chemistry
Howard University
525 College Street NW
Washington DC 20059
USA
;
    'Purdy, Andrew P.' .
;
Chemistry Division, Code 6123
Naval Research Laboratory
4555 Overlook Av, SW
Washington DC 20375-5342
USA
;
_publ_section_synopsis
;
The crystal structure of \m-methylene-bis[(dibromo)(diethyl
ether-\k<i>O</i>)aluminium(III)]  has established that the Al---CH~2~---Al
angle, 118.4 (2)\%, is the smallest observed for structure where this moiety
is not part of a ring.
;
_chemical_name_systematic
;
\m-Methylene-bis[dibromido(diethyl ether-\k<i>O</i>)aluminium(III)]
;
_chemical_name_common     ?
_chemical_formula_moiety     'C9 H22 Al2 Br4 O2'
_chemical_formula_sum     'C9 H22 Al2 Br4 O2'
_chemical_formula_iupac     '[Al2 Br4 (C H2) (C4 H10 O)2]'
_chemical_formula_weight     535.86
_chemical_melting_point     ?
_space_group_crystal_system     monoclinic
_space_group_name_H-M_alt     'C 2/c'
_space_group_name_Hall     '-C 2yc'
loop_
    _space_group_symop_operation_xyz
    'x, y, z'
    '-x, y, -z+1/2'
    'x+1/2, y+1/2, z'
    '-x+1/2, y+1/2, -z+1/2'
    '-x, -y, -z'
    'x, -y, z-1/2'
    '-x+1/2, -y+1/2, -z'
    'x+1/2, -y+1/2, z-1/2'
_cell_length_a     8.3872(6)
_cell_length_b     12.1039(6)
_cell_length_c     18.1504(12)
_cell_angle_alpha     90
_cell_angle_beta     95.646(3)
_cell_angle_gamma     90
_cell_volume     1833.7(2)
_cell_formula_units_Z     4
_cell_measurement_reflns_used     4301
_cell_measurement_theta_min     3.09
_cell_measurement_theta_max     32.46
_cell_measurement_temperature     100(2)
_exptl_crystal_description     plate
_exptl_crystal_colour     colorless
_exptl_crystal_size_max     0.31
_exptl_crystal_size_mid     0.25
_exptl_crystal_size_min     0.08
_exptl_crystal_density_diffrn     1.941
_exptl_crystal_density_meas     ?
_exptl_crystal_density_method     ?
_exptl_crystal_F_000     1032
_exptl_absorpt_coefficient_mu     8.865
_exptl_absorpt_correction_type     multi-scan
_exptl_absorpt_process_details
;
(SADABS; Sheldrick, 1996)
;
_exptl_absorpt_correction_T_min     0.2905
_exptl_absorpt_correction_T_max     0.7471
_diffrn_ambient_temperature     100(2)
_diffrn_source     ?
_diffrn_radiation_type     MoK\a
_diffrn_radiation_wavelength     0.71073
_diffrn_measurement_device_type     'Bruker APEXII CCD'
_diffrn_measurement_method     '\f and \w scans'
_diffrn_detector_area_resol_mean     ?
_diffrn_reflns_number     10600
_diffrn_reflns_av_R_equivalents     0.0725
_diffrn_reflns_av_unetI/netI     0.0498
_diffrn_reflns_theta_min     2.965
_diffrn_reflns_theta_max     27.099
_diffrn_reflns_theta_full     25.242
_diffrn_measured_fraction_theta_max     1.000
_diffrn_measured_fraction_theta_full     0.999
_diffrn_reflns_limit_h_min     -9
_diffrn_reflns_limit_h_max     10
_diffrn_reflns_limit_k_min     -15
_diffrn_reflns_limit_k_max     15
_diffrn_reflns_limit_l_min     -23
_diffrn_reflns_limit_l_max     23
_refine_special_details     ?
_reflns_number_total     2027
_reflns_number_gt     1736
_reflns_threshold_expression     'I > 2\s(I)'
_refine_ls_structure_factor_coef     Fsqd
_refine_ls_matrix_type     full
_refine_ls_R_factor_all     0.0396
_refine_ls_R_factor_gt     0.0305
_refine_ls_wR_factor_gt     0.0723
_refine_ls_wR_factor_ref     0.0759
_refine_ls_goodness_of_fit_ref     1.073
_refine_ls_restrained_S_all     1.073
_refine_ls_number_reflns     2027
_refine_ls_number_parameters     83
_refine_ls_number_restraints     0
_refine_ls_hydrogen_treatment     mixed
_refine_ls_weighting_scheme     calc
_refine_ls_weighting_details
              'w=1/[\s^2^(Fo^2^)+(0.0337P)^2^+0.0465P] where P=(Fo^2^+2Fc^2^)/3'
_atom_sites_solution_hydrogens     mixed
_atom_sites_solution_primary     direct
_atom_sites_solution_secondary     difmap
_refine_ls_shift/su_max     0.001
_refine_ls_shift/su_mean     0.000
_refine_diff_density_max     0.744
_refine_diff_density_min     -0.726
_refine_ls_extinction_method     none
_refine_ls_extinction_coef     .
loop_
    _atom_type_symbol
    _atom_type_description
    _atom_type_scat_dispersion_real
    _atom_type_scat_dispersion_imag
    _atom_type_scat_source
    'C' 'C' 0.0033 0.0016
                         'International Tables Vol C Tables 4.2.6.8 and 6.1.1.4'
    'H' 'H' 0.0000 0.0000
                         'International Tables Vol C Tables 4.2.6.8 and 6.1.1.4'
    'Al' 'Al' 0.0645 0.0514
                         'International Tables Vol C Tables 4.2.6.8 and 6.1.1.4'
    'Br' 'Br' -0.2901 2.4595
                         'International Tables Vol C Tables 4.2.6.8 and 6.1.1.4'
    'O' 'O' 0.0106 0.0060
                         'International Tables Vol C Tables 4.2.6.8 and 6.1.1.4'
_computing_data_collection
;
APEX2 (Bruker, 2005)
;
_computing_cell_refinement
;
SAINT (Bruker, 2002)
;
_computing_data_reduction
;
SAINT (Bruker, 2002)
;
_computing_structure_solution
;
SHELXT (Sheldrick 2015a)
;
_computing_structure_refinement
;
<i>SHELXL2018/3</i> (Sheldrick, 2015b)
;
_computing_molecular_graphics
;
SHELXTL (Sheldrick 2008)
;
_computing_publication_material
;
SHELXTL (Sheldrick 2008)
;
loop_
    _atom_site_type_symbol
    _atom_site_label
    _atom_site_fract_x
    _atom_site_fract_y
    _atom_site_fract_z
    _atom_site_U_iso_or_equiv
    _atom_site_adp_type
    _atom_site_calc_flag
    _atom_site_occupancy
    _atom_site_disorder_assembly
    _atom_site_disorder_group
    Al Al 0.11619(11) 0.71423(7) 0.32918(6) 0.0103(2) Uani d 1 . .
    Br Br1 -0.02876(4) 0.77240(3) 0.42346(2) 0.01923(12) Uani d 1 . .
    Br Br2 0.27035(4) 0.85713(3) 0.29158(2) 0.02154(12) Uani d 1 . .
    O O1 0.2720(3) 0.62389(16) 0.38074(13) 0.0112(4) Uani d 1 . .
    C C1 0.000000 0.6327(3) 0.250000 0.0131(9) Uani d 1 . .
    H H1 -0.066(4) 0.589(3) 0.272(2) 0.016 Uiso d 1 . .
    C C2 0.2436(4) 0.5550(2) 0.44484(19) 0.0150(7) Uani d 1 . .
    H H2A 0.204255 0.601947 0.483872 0.018 Uiso calc 1 . .
    H H2B 0.345754 0.520776 0.465274 0.018 Uiso calc 1 . .
    C C3 0.1224(4) 0.4655(3) 0.4234(2) 0.0202(8) Uani d 1 . .
    H H3A 0.111673 0.417489 0.466116 0.030 Uiso calc 1 . .
    H H3B 0.158243 0.421669 0.382748 0.030 Uiso calc 1 . .
    H H3C 0.018501 0.499297 0.407455 0.030 Uiso calc 1 . .
    C C4 0.4055(4) 0.5842(3) 0.34074(19) 0.0151(7) Uani d 1 . .
    H H4A 0.388925 0.608372 0.288425 0.018 Uiso calc 1 . .
    H H4B 0.408161 0.502482 0.341600 0.018 Uiso calc 1 . .
    C C5 0.5618(4) 0.6288(3) 0.3758(2) 0.0201(7) Uani d 1 . .
    H H5A 0.650079 0.596834 0.351275 0.030 Uiso calc 1 . .
    H H5B 0.574490 0.609271 0.428443 0.030 Uiso calc 1 . .
    H H5C 0.563012 0.709361 0.370553 0.030 Uiso calc 1 . .
loop_
    _atom_site_aniso_label
    _atom_site_aniso_U_11
    _atom_site_aniso_U_22
    _atom_site_aniso_U_33
    _atom_site_aniso_U_12
    _atom_site_aniso_U_13
    _atom_site_aniso_U_23
    Al 0.0122(5) 0.0062(4) 0.0126(5) -0.0002(3) 0.0013(4) 0.0007(3)
    Br1 0.0223(2) 0.01703(18) 0.0192(2) 0.00542(12) 0.00634(15) -0.00335(13)
    Br2 0.0235(2) 0.01272(17) 0.0279(2) -0.00778(12) -0.00023(15) 0.00757(13)
    O1 0.0110(11) 0.0102(10) 0.0127(12) 0.0012(8) 0.0025(9) 0.0028(8)
    C1 0.016(2) 0.0088(19) 0.014(2) 0.000 0.0011(19) 0.000
    C2 0.0167(17) 0.0151(15) 0.0128(17) 0.0009(12) -0.0001(13) 0.0045(13)
    C3 0.0199(18) 0.0159(16) 0.025(2) -0.0023(13) 0.0051(15) 0.0042(14)
    C4 0.0163(17) 0.0143(14) 0.0157(17) 0.0016(12) 0.0064(14) -0.0030(13)
    C5 0.0147(18) 0.0257(17) 0.0206(19) 0.0015(13) 0.0059(14) -0.0021(14)
_geom_special_details
;
 All esds (except the esd in the dihedral angle between two l.s. planes)
 are estimated using the full covariance matrix.  The cell esds are taken
 into account individually in the estimation of esds in distances, angles
 and torsion angles; correlations between esds in cell parameters are only
 used when they are defined by crystal symmetry.  An approximate (isotropic)
 treatment of cell esds is used for estimating esds involving l.s. planes.
;
loop_
    _geom_bond_atom_site_label_1
    _geom_bond_atom_site_label_2
    _geom_bond_site_symmetry_2
    _geom_bond_distance
    _geom_bond_publ_flag
    Al O1 . 1.881(2) y
    Al C1 . 1.927(2) y
    Al Br2 . 2.3029(9) y
    Al Br1 . 2.3046(10) y
    O1 C2 . 1.470(4) ?
    O1 C4 . 1.473(4) ?
    C1 H1 . 0.89(4) ?
    C1 H1 2 0.89(4) ?
    C2 C3 . 1.510(4) ?
    C2 H2A . 0.9900 ?
    C2 H2B . 0.9900 ?
    C3 H3A . 0.9800 ?
    C3 H3B . 0.9800 ?
    C3 H3C . 0.9800 ?
    C4 C5 . 1.500(5) ?
    C4 H4A . 0.9900 ?
    C4 H4B . 0.9900 ?
    C5 H5A . 0.9800 ?
    C5 H5B . 0.9800 ?
    C5 H5C . 0.9800 ?
loop_
    _geom_angle_atom_site_label_1
    _geom_angle_atom_site_label_2
    _geom_angle_atom_site_label_3
    _geom_angle_site_symmetry_1
    _geom_angle_site_symmetry_3
    _geom_angle
    _geom_angle_publ_flag
    O1 Al C1 . . 110.42(13) y
    O1 Al Br2 . . 101.60(7) y
    C1 Al Br2 . . 114.90(9) y
    O1 Al Br1 . . 101.52(8) y
    C1 Al Br1 . . 116.44(5) y
    Br2 Al Br1 . . 110.07(4) y
    C2 O1 C4 . . 113.3(2) ?
    C2 O1 Al . . 124.38(19) ?
    C4 O1 Al . . 117.9(2) ?
    Al C1 Al . 2 118.4(2) ?
    Al C1 H1 . . 105(2) ?
    Al C1 H1 2 . 111(2) ?
    Al C1 H1 . 2 111(2) ?
    Al C1 H1 2 2 105(2) ?
    H1 C1 H1 . 2 107(5) ?
    O1 C2 C3 . . 111.1(3) ?
    O1 C2 H2A . . 109.4 ?
    C3 C2 H2A . . 109.4 ?
    O1 C2 H2B . . 109.4 ?
    C3 C2 H2B . . 109.4 ?
    H2A C2 H2B . . 108.0 ?
    C2 C3 H3A . . 109.5 ?
    C2 C3 H3B . . 109.5 ?
    H3A C3 H3B . . 109.5 ?
    C2 C3 H3C . . 109.5 ?
    H3A C3 H3C . . 109.5 ?
    H3B C3 H3C . . 109.5 ?
    O1 C4 C5 . . 110.4(3) ?
    O1 C4 H4A . . 109.6 ?
    C5 C4 H4A . . 109.6 ?
    O1 C4 H4B . . 109.6 ?
    C5 C4 H4B . . 109.6 ?
    H4A C4 H4B . . 108.1 ?
    C4 C5 H5A . . 109.5 ?
    C4 C5 H5B . . 109.5 ?
    H5A C5 H5B . . 109.5 ?
    C4 C5 H5C . . 109.5 ?
    H5A C5 H5C . . 109.5 ?
    H5B C5 H5C . . 109.5 ?
loop_
    _geom_torsion_atom_site_label_1
    _geom_torsion_atom_site_label_2
    _geom_torsion_atom_site_label_3
    _geom_torsion_atom_site_label_4
    _geom_torsion_site_symmetry_1
    _geom_torsion_site_symmetry_2
    _geom_torsion_site_symmetry_3
    _geom_torsion_site_symmetry_4
    _geom_torsion
    _geom_torsion_publ_flag
    C1 Al O1 C2 . . . . -89.5(2) ?
    Br2 Al O1 C2 . . . . 148.1(2) ?
    Br1 Al O1 C2 . . . . 34.6(2) ?
    C1 Al O1 C4 . . . . 65.4(2) ?
    Br2 Al O1 C4 . . . . -57.0(2) ?
    Br1 Al O1 C4 . . . . -170.52(18) ?
    C4 O1 C2 C3 . . . . -91.5(3) ?
    Al O1 C2 C3 . . . . 64.4(3) ?
    C2 O1 C4 C5 . . . . -85.6(3) ?
    Al O1 C4 C5 . . . . 116.9(3) ?
loop_
    _geom_hbond_atom_site_label_D
    _geom_hbond_atom_site_label_H
    _geom_hbond_atom_site_label_A
    _geom_hbond_site_symmetry_A
    _geom_hbond_distance_DH
    _geom_hbond_distance_HA
    _geom_hbond_distance_DA
    _geom_hbond_angle_DHA
    _geom_hbond_publ_flag
    C2 H2A Br1 . 0.99 2.98 3.481(3) 112.8 yes
    C5 H5B Br1 7_566 0.98 3.10 3.871(4) 136.3 yes
_shelx_space_group_comment
;
The symmetry employed for this shelxl refinement is uniquely defined
by the following loop, which should always be used as a source of
symmetry information in preference to the above space-group names.
They are only intended as comments.
;
_shelx_estimated_absorpt_T_min     ?
_shelx_estimated_absorpt_T_max     ?
_shelx_hkl_file
;
   1  -1   0    2.12    0.24
  -2   2   0  258.16   19.18
   2  -2   0  251.73   19.16
  -3   3   0  150.62   11.13
   3  -3   0  146.13   11.13
   3  -3   0  144.52   11.10
  -4   4   0   77.64    5.79
   4  -4   0   73.59    5.84
   4  -4   0   73.22    5.76
  -5   5   0  117.22    8.51
   5  -5   0  109.47    8.47
   5  -5   0  104.22    8.55
  -6   6   0   22.56    2.36
   6  -6   0   24.26    2.38
   6  -6   0   20.76    2.39
   7  -7   0   15.73    1.76
   7  -7   0   16.04    1.90
   7  -7   0    8.23    2.29
   8  -8   0    1.01    1.49
   8  -8   0    2.13    1.83
   8  -8   0   -1.85    2.79
   8 -10   0    1.79    1.89
   8 -10   0   -0.42    2.67
   8 -10   0   -1.25    1.86
   7  -9   0    3.95    1.62
   7  -9   0    5.73    2.01
   7  -9   0    4.08    2.11
  -7   9   0    5.60    1.98
   6  -8   0   10.21    1.52
   6  -8   0   10.81    1.93
  -6   8   0   12.20    1.76
   5  -7   0  215.38   16.87
   5  -7   0  217.55   16.77
  -5   7   0  232.01   16.89
   4  -6   0    4.91    0.74
   4  -6   0    3.42    0.93
  -4   6   0    4.97    1.08
   3  -5   0  138.04   10.39
   3  -5   0  137.08   10.44
  -3   5   0  137.88   10.51
   2  -4   0  902.30   68.50
   2  -4   0  907.73   68.47
  -2   4   0  926.34   68.55
   1  -3   0   37.22    2.83
   1  -3   0   37.58    2.87
  -1   3   0   37.64    2.98
   0  -2   0  516.29   38.85
   0  -2   0  465.18   38.86
   0   2   0  529.99   38.89
   0   2   0  558.38   38.85
   1   1   0    2.69    0.32
   1   1   0    2.55    0.28
   1   1   0    2.43    0.28
   2   0   0    3.07    0.40
   2   0   0    4.19    0.76
   3  -1   0   43.19    3.24
   3  -1   0   39.53    3.38
   4  -2   0  106.20    8.20
   4  -2   0  109.41    8.31
   4  -2   0  108.13    8.14
   5  -3   0    0.28    1.11
   5  -3   0    1.59    0.54
   5  -3   0    2.71    0.78
   6  -4   0  145.35   10.95
   6  -4   0  140.85   11.21
   6  -4   0  145.69   11.02
   7  -5   0    2.70    1.31
   7  -5   0    2.42    1.07
   7  -5   0    4.18    1.88
   8  -6   0   -3.42    2.28
   8  -6   0   -3.84    1.49
   8  -6   0    0.71    1.68
   9  -7   0    6.81    3.11
   9  -7   0   14.10    2.33
   7 -11   0   16.80    2.92
  -7  11   0   19.63    2.69
   6 -10   0   14.99    2.00
   6 -10   0   20.05    2.49
  -6  10   0   22.87    2.52
   5  -9   0   92.57    8.14
   5  -9   0  112.97    8.11
   4  -8   0  148.94   11.29
   4  -8   0  143.59   11.16
  -4   8   0  150.26   11.40
   3  -7   0   72.11    5.45
   3  -7   0   67.99    5.30
  -3   7   0   69.68    5.61
   2  -6   0  306.47   22.93
   2  -6   0  306.56   22.87
  -2   6   0  300.10   23.02
   1  -5   0   17.16    1.39
   1  -5   0   18.54    1.51
  -1   5   0   18.72    1.81
   0  -4   0   27.40    2.20
   0   4   0   27.69    2.39
   0   4   0   29.64    2.21
   1   3   0   35.29    2.78
   1   3   0   36.83    2.75
   1   3   0   35.57    2.90
   2   2   0  232.44   17.73
   2   2   0  234.67   17.71
   2   2   0  238.65   17.71
   3   1   0   38.29    2.91
   3   1   0   36.71    3.34
   4   0   0  332.16   28.57
   4   0   0  419.71   28.43
   5  -1   0   12.54    1.26
   5  -1   0    8.91    1.88
   6  -2   0   12.41    1.47
   6  -2   0   14.82    2.11
   7  -3   0   29.93    3.29
   8  -4   0    1.46    1.56
   8  -4   0    6.12    2.55
   9  -5   0    1.42    1.92
   9  -5   0    4.54    2.95
   6 -12   0    8.26    2.33
  -6  12   0    7.10    2.26
   5 -11   0    9.91    1.93
  -5  11   0   11.43    2.16
   4 -10   0  123.03    9.43
  -4  10   0  119.61    9.63
   3  -9   0   71.49    5.75
  -3   9   0   75.03    6.50
   2  -8   0   10.48    0.88
   2  -8   0    8.99    1.12
  -2   8   0    8.35    1.55
   1  -7   0   94.66    7.37
   1  -7   0  100.60    7.46
  -1   7   0   98.77    7.69
   0  -6   0   14.63    1.74
   0  -6   0   15.97    1.41
   0   6   0   17.67    1.96
   1   5   0   16.04    1.43
   1   5   0   18.79    1.53
   1   5   0   15.87    1.79
   2   4   0  849.25   63.75
   2   4   0  844.38   63.81
   2   4   0  852.48   63.74
   3   3   0  135.21   10.33
   3   3   0  136.71   10.31
   4   2   0  103.12    7.82
   4   2   0  103.63    7.99
   4   2   0  100.89    7.77
   5   1   0   13.02    1.31
   5   1   0    8.79    2.23
   6   0   0   63.60    4.87
   6   0   0   53.29    5.78
   7  -1   0    3.22    2.65
   7  -1   0    5.63    1.32
   8  -2   0    5.32    2.89
   8  -2   0    5.74    1.61
   9  -3   0   45.65    4.11
   9  -3   0   31.16    4.73
  10  -4   0    2.84    3.66
  10  -4   0    1.94    2.20
   5 -13   0    0.35    2.01
  -5  13   0    2.51    2.27
   4 -12   0    6.87    1.77
  -4  12   0    7.87    2.12
   3 -11   0  137.67   10.58
  -3  11   0  135.58   10.79
   2 -10   0   80.42    6.12
  -2  10   0   75.21    6.46
   1  -9   0   98.94    7.57
   1  -9   0   92.89    7.42
  -1   9   0  107.68    8.20
   0  -8   0  204.86   16.52
   0  -8   0  221.57   16.50
   0   8   0  229.41   16.70
  -1  -7   0   91.34    7.32
  -1  -7   0   88.91    7.57
   1   7   0  102.37    7.37
   1   7   0   99.16    7.32
   1   7   0   96.70    7.58
   2   6   0  271.22   21.06
   2   6   0  280.06   20.92
   2   6   0  282.14   20.96
   3   5   0  128.13    9.75
   3   5   0  126.60    9.60
   3   5   0  124.97    9.64
   4   4   0   69.16    5.27
   4   4   0   67.16    5.33
   4   4   0   66.22    5.29
   5   3   0    0.85    1.25
   5   3   0    2.58    0.72
   5   3   0    3.20    0.90
   6   2   0    9.22    1.27
   6   2   0   12.24    2.23
   7   1   0    6.49    1.34
   7   1   0    5.74    2.96
   8   0   0   97.82    9.17
   8   0   0   97.74    7.80
   9  -1   0   21.72    2.55
   9  -1   0   24.54    4.30
  10  -2   0   -0.95    2.13
  10  -2   0    0.52    4.24
   4 -14   0   36.54    3.76
  -4  14   0   39.22    4.82
   3 -13   0   69.15    5.72
  -3  13   0   65.23    6.25
   2 -12   0    3.89    1.40
  -2  12   0    4.55    2.01
   1 -11   0   34.24    3.19
  -1  11   0   36.28    3.78
   0 -10   0   83.48    7.25
   0 -10   0   99.78    7.34
   0  10   0  103.34    7.68
  -1  -9   0   79.49    7.29
  -1  -9   0   91.39    6.92
   1   9   0   94.42    6.90
  -2  -8   0   13.72    1.84
   2   8   0    6.66    1.58
   2   8   0    8.80    1.24
   2   8   0    7.78    0.99
   3   7   0   65.42    5.07
   3   7   0   62.05    4.96
   3   7   0   64.30    5.26
   4   6   0    3.92    1.02
   4   6   0    3.18    1.24
   4   6   0    4.23    0.86
   5   5   0  105.69    8.06
   5   5   0  105.15    8.02
   5   5   0  100.33    8.01
   6   4   0  132.86   10.33
   6   4   0  141.85   10.53
   6   4   0  133.24   10.40
   7   3   0   29.74    3.51
   7   3   0   33.52    3.04
   8   2   0    2.44    2.95
   8   2   0    9.74    1.66
   9   1   0   12.75    4.07
   9   1   0   22.12    2.48
  10   0   0    3.64    4.33
  10   0   0    2.56    2.15
   2 -14   0   18.11    2.36
  -2  14   0   16.87    2.95
   1 -13   0   39.49    3.78
  -1  13   0   39.02    4.41
   0 -12   0   66.44    5.42
   0 -12   0   70.12    5.69
   0  12   0   77.47    6.33
  -1 -11   0   30.70    3.10
  -1 -11   0   31.62    2.95
   1  11   0   32.21    3.70
  -2 -10   0   70.94    5.82
  -2 -10   0   59.22    6.57
   2  10   0   77.10    6.26
   2  10   0   80.12    5.78
   3   9   0   66.44    5.27
   3   9   0   61.88    5.57
   4   8   0  129.30   10.18
   4   8   0  132.88   10.29
   4   8   0  138.88   10.48
   5   7   0  205.31   15.46
   5   7   0  200.98   15.53
   5   7   0  201.90   15.39
   6   6   0   21.02    2.33
   6   6   0   22.70    2.41
   6   6   0   18.26    2.40
   7   5   0    3.45    1.09
   7   5   0    3.64    1.70
   7   5   0    2.83    1.39
   8   4   0    2.33    1.52
   8   4   0    0.30    2.27
   9   3   0   29.86    4.34
   9   3   0   37.16    3.75
  10   2   0   -1.89    2.01
  10   2   0   -0.41    3.81
   1 -15   0   25.59    2.92
  -1  15   0   26.60    3.61
   0 -14   0  165.23   12.70
   0  14   0  162.49   13.10
  -1 -13   0   34.08    3.48
  -1 -13   0   40.62    3.60
   1  13   0   38.13    4.36
  -2 -12   0    3.96    1.38
  -2 -12   0   -0.22    2.45
   2  12   0    6.45    2.15
  -3 -11   0  106.51   10.15
   3  11   0  127.40    9.39
   3  11   0  124.76    9.82
   4  10   0  107.61    8.61
   4  10   0  110.27    9.04
   4  10   0  118.32    9.05
   5   9   0   97.99    8.07
   5   9   0   97.04    7.71
   5   9   0  102.55    7.87
   6   8   0   10.87    1.79
   6   8   0   11.44    1.54
   6   8   0   10.30    1.91
   7   7   0   12.03    1.80
   7   7   0   12.24    1.89
   7   7   0   13.33    1.83
   8   6   0    0.07    1.91
   8   6   0   -0.26    1.58
   8   6   0    0.98    1.24
   9   5   0    5.76    2.51
   9   5   0    5.34    2.64
  10   4   0    3.50    2.03
  -1 -15   0   27.57    2.96
   1  15   0   26.24    3.61
  -2 -14   0   11.85    2.02
  -2 -14   0   13.26    2.45
   2  14   0   15.02    2.90
  -3 -13   0   52.70    6.38
  -3 -13   0   55.87    5.11
   3  13   0   58.80    4.90
   3  13   0   64.89    5.92
  -4 -12   0    7.10    3.35
   4  12   0    7.70    1.45
   4  12   0    7.56    2.03
   4  12   0    5.63    2.42
   5  11   0   11.26    1.60
   5  11   0   10.75    2.41
   5  11   0   11.01    2.13
   6  10   0   21.90    2.52
   6  10   0   16.94    2.03
   6  10   0   19.28    2.67
   7   9   0    3.32    1.47
   7   9   0    4.21    1.88
   7   9   0    2.30    1.84
   8   8   0    2.08    1.70
   8   8   0    5.32    1.83
   8   8   0    1.49    1.92
   9   7   0    9.52    2.24
   9   7   0   11.68    2.38
  -4 -14   0   29.66    4.67
  -4 -14   0   23.34    3.03
   4  14   0   41.12    4.88
   4  14   0   34.34    3.23
  -5 -13   0    0.58    3.91
   5  13   0    1.74    3.35
   5  13   0    0.31    1.57
   5  13   0   -1.73    2.25
  -6 -12   0    2.78    3.79
   6  12   0    4.89    2.32
   6  12   0    4.99    1.55
   6  12   0    5.18    2.51
   7  11   0   16.08    2.80
   7  11   0   16.32    3.01
   7  11   0   16.86    2.10
   8  10   0   -0.38    2.02
   8  10   0    3.08    2.24
   8  10  -1    9.01    1.76
   8  10  -1   10.55    2.22
   8  10  -1    5.89    2.23
   7  11  -1    0.82    2.17
   7  11  -1    2.97    2.17
   7  11  -1    2.58    1.46
   6  12  -1   66.92    6.07
   6  12  -1   61.66    5.81
   6  12  -1   59.92    5.30
   5  13  -1    8.13    1.62
   5  13  -1    5.93    3.52
   5  13  -1   13.13    2.52
  -5 -13   1    6.84    3.93
   4  14  -1    6.65    2.70
   4  14  -1    1.64    2.59
  -4 -14   1   -0.18    1.91
  -4 -14   1   -1.35    3.75
   9   7  -1    8.94    2.11
   9   7  -1    7.97    2.07
   8   8  -1   81.03    6.73
   8   8  -1   76.95    6.75
   8   8  -1   85.83    6.72
   7   9  -1    9.33    1.51
   7   9  -1    5.16    1.88
   7   9  -1    7.57    1.83
   6  10  -1   36.03    3.73
   6  10  -1   32.72    4.08
   6  10  -1   36.82    3.31
   5  11  -1    3.09    1.79
   5  11  -1    2.36    2.11
   5  11  -1    1.02    1.21
   4  12  -1   37.87    3.73
   4  12  -1   33.49    3.10
   4  12  -1   36.63    4.26
  -4 -12   1   25.84    2.96
  -4 -12   1   35.24    4.38
   3  13  -1    1.69    2.24
  -3 -13   1   -3.69    3.18
  -3 -13   1   -0.30    1.50
   2  14  -1    1.29    2.36
  -2 -14   1   -2.17    1.95
  -2 -14   1    1.14    1.62
   1  15  -1    8.60    2.76
  -1 -15   1    7.05    2.00
  10   4  -1   21.16    3.57
  10   4  -1   19.93    2.61
   9   5  -1    0.00    2.27
   8   6  -1   80.98    6.71
   8   6  -1   77.20    6.38
   8   6  -1   72.44    6.53
  -8  -6   1   86.75    6.42
   7   7  -1   18.00    1.92
   7   7  -1   16.17    1.99
   7   7  -1   13.56    1.93
   6   8  -1   27.36    2.61
   6   8  -1   25.71    2.55
   6   8  -1   23.03    3.02
   5   9  -1    9.29    1.98
   5   9  -1   10.85    1.72
   5   9  -1   11.95    1.40
   4  10  -1    2.46    1.83
   4  10  -1    4.17    1.49
   4  10  -1    2.36    1.03
   3  11  -1    2.45    1.87
   3  11  -1    3.28    1.08
   3  11  -1    4.94    1.53
  -3 -11   1    3.95    2.68
  -3 -11   1    1.65    1.21
   2  12  -1   79.82    6.70
  -2 -12   1   60.83    6.91
  -2 -12   1   79.34    6.13
   1  13  -1   37.50    4.08
  -1 -13   1   28.91    3.04
  -1 -13   1   34.94    3.34
   0  14  -1   18.95    2.95
   0 -14   1   16.28    2.24
  -1  15  -1    6.25    2.72
   1 -15   1    3.78    1.97
  10   2  -1   16.73    4.14
  10   2  -1   21.77    2.66
   9   3  -1    4.35    1.69
   9   3  -1    1.04    2.91
   8   4  -1    5.89    2.20
   8   4  -1    5.91    1.58
   7   5  -1  136.18   10.40
   7   5  -1  130.85   10.21
   7   5  -1  133.76   10.32
   6   6  -1   16.24    2.12
   6   6  -1   13.80    1.76
   6   6  -1   17.79    1.88
   5   7  -1    7.01    1.49
   5   7  -1    6.08    1.07
   4   8  -1   30.52    2.87
   4   8  -1   29.53    3.21
   4   8  -1   30.79    2.65
   3   9  -1    2.52    1.15
   3   9  -1    1.81    0.84
   3   9  -1   -1.47    1.48
   2  10  -1   18.92    2.02
   2  10  -1   21.31    2.47
  -2 -10   1   19.55    2.14
  -2 -10   1   20.50    2.79
   1  11  -1    5.10    1.90
  -1 -11   1    4.82    1.74
  -1 -11   1    7.72    1.25
   0  12  -1  115.83    9.34
   0 -12   1  115.07    8.99
  -1  13  -1    0.72    2.01
   1 -13   1    0.68    1.44
  -2  14  -1   15.34    2.85
   2 -14   1   15.92    2.45
  10   0  -1    2.14    2.01
  10   0  -1    3.67    4.22
   9   1  -1   44.10    5.76
   9   1  -1   58.25    4.79
   8   2  -1    6.12    1.49
   8   2  -1   -0.42    2.81
   7   3  -1   66.51    6.41
   7   3  -1   65.23    5.29
   6   4  -1   15.34    1.82
   6   4  -1   20.83    2.01
   6   4  -1   18.74    1.98
   5   5  -1    1.85    0.96
   5   5  -1   -0.05    0.95
   5   5  -1    2.24    0.91
   4   6  -1   29.96    2.68
   4   6  -1   29.38    2.84
   4   6  -1   31.12    2.55
   3   7  -1    2.58    0.66
   3   7  -1    2.14    1.23
   3   7  -1    1.09    0.88
   2   8  -1   62.56    4.95
   2   8  -1   62.03    5.26
   2   8  -1   65.71    5.02
  -1  -9   1    2.06    0.82
  -1  -9   1    1.78    1.92
   0  10  -1   27.36    3.20
   0 -10   1   27.01    2.45
   0 -10   1   35.54    2.69
  -1  11  -1    5.99    1.78
   1 -11   1    5.18    1.24
  -2  12  -1   -0.04    1.89
   2 -12   1    1.81    1.37
  -3  13  -1   16.12    2.55
   3 -13   1   11.16    2.09
  -4  14  -1   23.13    3.27
   4 -14   1   27.47    3.04
  10  -2  -1   14.92    2.80
   9  -1  -1   64.77    5.58
   9  -1  -1   63.90    6.55
   8   0  -1    1.69    1.41
   8   0  -1   -0.42    3.23
   7   1  -1    4.71    1.15
   7   1  -1    7.33    4.96
   6   2  -1   65.31    5.07
   6   2  -1   60.70    5.86
   5   3  -1  110.47    8.53
   5   3  -1  109.23    8.48
   5   3  -1  115.98    8.67
   4   4  -1   39.89    3.15
   4   4  -1   37.74    3.13
   4   4  -1   38.27    3.19
   3   5  -1   12.31    1.37
   3   5  -1   11.60    1.38
   3   5  -1   12.36    1.23
   2   6  -1  147.59   11.64
   2   6  -1  154.58   11.50
   2   6  -1  154.11   11.54
   1   7  -1   11.31    1.11
   1   7  -1   10.06    1.00
   1   7  -1    9.58    1.42
  -1  -7   1    8.65    1.01
  -1  -7   1   12.08    1.49
   0   8  -1  105.07    7.78
   0  -8   1  102.37    7.54
   0  -8   1   89.08    7.55
  -1   9  -1    7.09    1.81
   1  -9   1    6.99    1.03
  -2  10  -1   19.49    2.33
   2 -10   1   21.05    2.25
  -3  11  -1   19.03    2.54
   3 -11   1   22.40    2.22
  -4  12  -1  171.80   13.84
   4 -12   1  181.54   13.67
  -5  13  -1   14.31    2.68
   5 -13   1   15.65    2.51
  10  -4  -1   21.76    2.77
  10  -4  -1   15.27    4.23
   9  -3  -1    3.59    1.79
   9  -3  -1    4.30    3.35
   8  -2  -1    4.83    1.45
   8  -2  -1    2.39    2.95
   7  -1  -1    5.65    1.24
   7  -1  -1    2.97    2.62
   6   0  -1   -0.88    2.29
   6   0  -1    0.54    0.83
   5   1  -1  134.30    9.70
   5   1  -1  115.90   10.14
   4   2  -1  128.81    9.40
   4   2  -1  118.58    9.25
   4   2  -1  119.59    9.20
   3   3  -1    0.92    0.51
   3   3  -1    0.47    0.53
   3   3  -1    0.96    0.56
   2   4  -1  157.28   11.61
   2   4  -1  151.79   11.68
   2   4  -1  152.22   11.59
   1   5  -1    8.90    0.82
   1   5  -1    6.60    1.04
   0   6  -1   41.73    3.28
   0  -6   1   32.20    3.18
   0  -6   1   41.12    3.04
  -1   7  -1    9.40    1.41
   1  -7   1   11.18    1.07
  -2   8  -1  346.12   27.04
   2  -8   1  368.54   26.94
   3  -9   1  205.33   15.59
  -4  10  -1  193.22   15.44
   4 -10   1  208.05   15.33
  -5  11  -1    5.08    1.93
   5 -11   1    2.55    1.74
  -6  12  -1    8.67    2.34
   6 -12   1   10.91    2.47
   9  -5  -1    1.80    1.81
   9  -5  -1   -1.48    2.94
   8  -4  -1    6.33    1.57
   8  -4  -1    1.91    2.52
   7  -3  -1   76.27    5.86
   7  -3  -1   61.63    6.23
   6  -2  -1   67.84    5.19
   6  -2  -1   62.16    5.72
   5  -1  -1  139.85   10.06
   5  -1  -1  121.61   10.34
   4   0  -1   -0.09    0.52
   4   0  -1    0.50    1.36
   3   1  -1    9.12    1.17
   3   1  -1    5.43    0.61
   3   1  -1    6.72    0.67
   2   2  -1  344.36   25.93
   2   2  -1  338.39   25.93
   2   2  -1  352.24   25.95
   1   3  -1   81.32    6.25
   1   3  -1   82.75    6.19
   1   3  -1   81.34    6.17
   0   4  -1   95.42    7.29
   0   4  -1   99.67    7.40
   0  -4   1   98.00    7.30
   0  -4   1   93.68    7.33
  -1   5  -1  217.73   16.59
   1  -5   1  220.50   16.51
  -2   6  -1  354.77   27.02
   2  -6   1  361.13   26.95
  -3   7  -1   38.31    3.11
   3  -7   1   30.12    2.68
   3  -7   1   35.42    2.85
  -4   8  -1   66.70    5.02
   4  -8   1   62.71    4.82
   4  -8   1   52.11    4.67
   5  -9   1   13.78    1.85
   5  -9   1   12.04    1.51
  -6  10  -1   19.39    2.35
   6 -10   1    7.88    2.26
   6 -10   1   15.56    2.37
  -7  11  -1    0.94    2.09
   7 -11   1    4.93    2.29
   7 -11   1    0.49    2.38
   9  -7  -1    4.47    3.02
   9  -7  -1    6.62    2.04
   8  -6  -1   78.14    6.37
   8  -6  -1   82.90    6.55
   8  -6  -1   80.04    7.16
   7  -5  -1  143.94   11.40
   7  -5  -1  149.97   11.13
   7  -5  -1  140.95   11.01
   6  -4  -1   18.67    2.69
   6  -4  -1   17.96    1.57
   6  -4  -1   18.95    1.92
  -6   4   1   13.86    1.61
   5  -3  -1  118.93    9.29
   5  -3  -1  119.77    9.15
  -5   3   1  121.46    9.10
   4  -2  -1  132.79   10.14
   4  -2  -1  130.75   10.23
  -4   2   1  137.58   10.10
   3  -1  -1    6.76    0.73
   3  -1  -1    5.37    0.86
   2   0  -1   -0.09    0.58
   2   0  -1   -0.03    0.22
   1   1  -1  235.92   18.08
   1   1  -1  245.25   18.07
   0   2  -1   60.95    5.25
   0  -2   1   73.01    5.25
   0  -2   1   75.80    5.26
  -1   3  -1  573.72   42.13
   1  -3   1  547.24   42.09
  -2   4  -1   21.64    1.85
   2  -4   1   19.92    1.72
   2  -4   1   20.54    1.63
  -3   5  -1    2.84    0.81
   3  -5   1    2.48    0.65
   3  -5   1    1.87    0.53
  -4   6  -1   23.46    2.18
   4  -6   1   18.95    1.88
   4  -6   1   18.81    2.08
  -5   7  -1   53.77    4.25
   5  -7   1   43.33    4.08
   5  -7   1   52.39    4.27
  -6   8  -1  112.93    8.19
   6  -8   1  101.68    8.27
   6  -8   1   93.03    8.06
   7  -9   1   58.78    6.23
   7  -9   1   53.19    5.16
   7  -9   1   43.67    4.51
   8 -10   1   28.50    3.18
   8 -10   1   32.66    3.90
   8 -10   1   31.66    3.91
   8  -8  -1   98.69    7.84
   8  -8  -1   99.09    7.95
   7  -7  -1   17.02    1.99
   7  -7  -1   19.68    2.52
  -7   7   1   18.86    2.01
   6  -6  -1   20.79    2.12
   6  -6  -1   17.24    1.76
  -6   6   1   16.46    2.11
   5  -5  -1    0.90    1.05
   5  -5  -1    0.04    0.73
  -5   5   1    0.66    0.95
   4  -4  -1   40.50    3.25
   4  -4  -1   44.23    3.36
  -4   4   1   40.19    3.36
   3  -3  -1    0.35    0.49
   3  -3  -1    0.05    0.35
  -3   3   1    0.14    0.55
   2  -2  -1  354.71   26.62
   2  -2  -1  361.33   26.63
  -2   2   1  347.04   26.65
   1  -1  -1  235.75   18.31
   1  -1  -1  251.53   18.30
  -1   1  -1   14.32    1.13
   1  -1   1   13.60    1.17
   1  -1   1   14.62    1.13
  -2   2  -1  190.68   14.23
   2  -2   1  198.68   14.24
   2  -2   1  177.90   14.22
  -3   3  -1    6.58    0.72
   3  -3   1    6.20    0.80
   3  -3   1    4.89    0.68
  -4   4  -1  250.18   18.40
   4  -4   1  233.95   18.48
   4  -4   1  246.31   18.43
  -5   5  -1  274.74   19.66
   5  -5   1  255.06   19.71
   5  -5   1  249.65   19.64
  -6   6  -1  149.43   11.10
   6  -6   1  141.32   11.12
   6  -6   1  147.65   11.08
   6  -6   1  138.67   11.23
   7  -7   1   32.97    3.20
   7  -7   1   32.82    3.37
   7  -7   1   32.29    3.40
   8  -8   1    0.96    1.96
   8  -8   1    4.58    2.60
   8  -8   1    5.43    1.74
   8 -10  -1   12.59    2.11
   8 -10  -1    6.16    2.95
   8 -10  -1    9.11    2.91
  -8  10   1    9.85    2.12
   7  -9  -1    9.74    2.19
   7  -9  -1    4.71    1.52
  -7   9   1    7.62    1.80
   6  -8  -1   30.91    3.28
   6  -8  -1   27.87    2.68
  -6   8   1   27.23    3.11
   5  -7  -1    5.58    1.34
   5  -7  -1    6.59    1.00
  -5   7   1    8.44    1.40
   4  -6  -1   31.43    2.73
   4  -6  -1   33.15    2.60
  -4   6   1   30.99    2.94
   3  -5  -1   12.66    1.33
   3  -5  -1   12.18    1.11
  -3   5   1   12.42    1.67
   2  -4  -1  162.98   12.30
   2  -4  -1  164.99   12.26
  -2   4   1  160.87   12.38
   1  -3  -1   84.93    6.34
   1  -3  -1   80.37    6.32
  -1   3   1   86.76    6.45
   0  -2  -1   69.14    5.75
   0   2   1   76.17    5.78
   0   2   1   81.32    5.71
   1   1   1   12.24    1.07
   1   1   1   13.81    1.09
   2   0   1    0.69    0.43
   2   0   1    0.60    0.74
   2   0   1    0.58    0.40
   3  -1   1  530.16   39.36
   3  -1   1  516.38   39.60
   4  -2   1  252.63   19.36
   4  -2   1  254.42   19.43
   4  -2   1  262.62   19.34
   5  -3   1  200.46   14.84
   5  -3   1  195.14   14.98
   5  -3   1  192.86   14.88
   6  -4   1    1.79    1.53
   6  -4   1    0.44    0.93
   6  -4   1    1.83    1.11
   7  -5   1    5.01    1.46
   7  -5   1    1.27    1.32
   8  -6   1   -0.91    1.76
   8  -6   1   -0.14    1.94
   8  -6   1   -1.32    2.32
   9  -7   1    3.46    2.21
   9  -7   1    2.35    3.01
   7 -11  -1    1.00    2.35
  -7  11   1   -0.43    1.94
   6 -10  -1   39.87    4.03
   6 -10  -1   33.50    3.30
  -6  10   1   38.18    3.92
   5  -9  -1   11.20    1.67
   5  -9  -1   10.97    1.27
   4  -8  -1   33.58    2.70
   4  -8  -1   33.41    2.94
  -4   8   1   31.54    3.26
   3  -7  -1    1.70    0.48
   3  -7  -1    3.52    0.78
  -3   7   1    1.41    1.17
   2  -6  -1  162.72   11.94
   2  -6  -1  160.47   11.99
  -2   6   1  151.96   12.13
   1  -5  -1    6.60    0.71
   1  -5  -1    7.14    0.70
  -1   5   1    8.05    1.14
   0  -4  -1   86.82    7.33
   0  -4  -1   98.45    7.27
   0   4   1   98.17    7.41
   0   4   1  100.51    7.27
   1   3   1  487.24   38.22
   1   3   1  501.04   38.27
   1   3   1  537.42   38.20
   2   2   1  175.75   13.38
   2   2   1  184.16   13.37
   2   2   1  171.94   13.40
   3   1   1  498.61   38.28
   3   1   1  516.66   38.17
   4   0   1   -0.18    1.47
   4   0   1    0.58    0.68
   5  -1   1    4.30    1.66
   5  -1   1    3.61    0.88
   6  -2   1   -1.43    1.70
   6  -2   1    0.87    1.02
   7  -3   1   10.36    2.36
   7  -3   1   13.32    2.53
   8  -4   1    3.56    1.72
   8  -4   1    4.27    2.49
   9  -5   1  103.70    7.91
   9  -5   1   77.79    9.16
   6 -12  -1   77.43    6.58
  -6  12   1   69.48    6.48
   5 -11  -1    2.31    1.56
   5 -11  -1   -2.42    0.93
  -5  11   1    2.00    1.89
   4 -10  -1    1.03    0.71
   4 -10  -1    1.98    1.26
  -4  10   1    2.61    1.67
   3  -9  -1    1.39    0.52
   3  -9  -1    3.20    1.00
  -3   9   1    3.07    1.87
   2  -8  -1   68.80    5.15
   2  -8  -1   67.77    5.29
  -2   8   1   66.07    5.63
   1  -7  -1   10.75    0.98
   1  -7  -1    8.74    1.02
  -1   7   1   10.83    1.55
   0  -6  -1   43.32    3.27
   0  -6  -1   37.02    3.45
   0   6   1   43.39    3.26
   0   6   1   41.91    3.60
  -1  -5  -1  183.44   15.16
   1   5   1  211.79   15.08
   1   5   1  199.69   15.23
   1   5   1  204.20   15.11
   2   4   1   19.49    1.73
   2   4   1   18.34    1.58
   2   4   1   17.93    1.95
   3   3   1    6.19    0.84
   3   3   1    5.82    0.98
   3   3   1    6.48    0.83
   4   2   1  233.50   18.07
   4   2   1  238.17   17.94
   4   2   1  241.32   17.97
   5   1   1    5.23    1.98
   5   1   1    4.35    1.00
   6   0   1    1.78    1.01
   6   0   1   -2.21    2.27
   7  -1   1  430.32   34.02
   7  -1   1  460.70   33.71
   8  -2   1   13.38    3.27
   8  -2   1   17.55    2.15
   9  -3   1   98.08    7.89
   9  -3   1   91.59    8.98
  10  -4   1    5.09    3.74
  10  -4   1    8.59    2.44
   5 -13  -1    8.61    2.23
  -5  13   1   11.83    2.60
   4 -12  -1   40.38    3.89
  -4  12   1   36.51    4.37
   3 -11  -1    3.10    1.32
  -3  11   1    5.23    1.86
   2 -10  -1   25.35    2.38
   2 -10  -1   23.35    1.90
  -2  10   1   21.62    2.99
   1  -9  -1    1.76    0.49
   1  -9  -1   -0.16    1.00
  -1   9   1    0.04    1.81
   0  -8  -1   90.55    7.58
   0  -8  -1  101.81    7.53
   0   8   1  102.66    7.83
   1   7   1   11.36    1.08
   1   7   1    9.43    1.59
   2   6   1  327.53   24.80
   2   6   1  320.51   24.63
   2   6   1  333.82   24.68
   3   5   1    2.44    1.14
   3   5   1    3.39    0.90
   3   5   1    2.12    0.66
   4   4   1  227.38   16.40
   4   4   1  203.49   16.54
   4   4   1  218.89   16.40
   5   3   1  184.44   13.99
   5   3   1  183.61   14.16
   5   3   1  185.52   14.04
   6   2   1    1.01    1.09
   6   2   1    2.00    2.09
   7   1   1  447.33   31.52
   7   1   1  381.60   31.91
   8   0   1    0.66    3.26
   8   0   1   -0.80    1.56
   9  -1   1    8.42    3.56
   9  -1   1    3.55    1.94
  10  -2   1    2.62    2.49
  10  -2   1   -4.16    3.85
   4 -14  -1    1.43    2.00
  -4  14   1    1.75    2.49
   3 -13  -1    1.89    1.64
  -3  13   1    0.11    2.16
   2 -12  -1   85.86    6.77
  -2  12   1   82.60    7.30
   1 -11  -1    3.77    1.17
   1 -11  -1    6.12    0.70
  -1  11   1    6.57    1.93
   0 -10  -1   31.70    2.75
   0  10   1   30.20    3.46
  -1  -9  -1    4.20    1.77
  -1  -9  -1    5.38    0.97
   1   9   1    5.76    0.92
  -2  -8  -1  300.25   25.12
   2   8   1  337.22   25.17
   2   8   1  328.55   24.94
   2   8   1  356.09   25.00
   3   7   1   33.07    2.84
   3   7   1   30.63    3.19
   3   7   1   28.99    2.58
   4   6   1   16.88    2.36
   4   6   1   19.98    1.93
   4   6   1   19.24    1.91
   5   5   1  240.11   17.95
   5   5   1  238.24   17.93
   5   5   1  230.31   17.91
   6   4   1    1.98    1.20
   6   4   1    0.14    1.50
   6   4   1    0.30    0.96
   7   3   1   16.89    1.93
   7   3   1   16.46    2.79
   8   2   1    8.64    3.23
   8   2   1   14.37    1.97
   9   1   1    2.28    3.66
   9   1   1    5.06    1.85
  10   0   1   -0.15    7.06
  10   0   1    0.21    2.07
   2 -14  -1    0.99    1.71
  -2  14   1    1.54    2.37
   1 -13  -1   43.43    3.93
  -1  13   1   39.81    4.61
   0 -12  -1  105.21    8.48
   0 -12  -1  118.60    8.66
   0  12   1  110.14    9.11
  -1 -11  -1    5.20    1.23
  -1 -11  -1    6.41    1.84
   1  11   1    6.57    2.16
  -2 -10  -1   17.25    2.76
  -2 -10  -1   17.14    1.77
   2  10   1   17.28    2.42
  -3  -9  -1  165.67   13.90
   3   9   1  176.72   13.50
   3   9   1  178.00   13.84
   3   9   1  188.58   13.62
   4   8   1   59.35    4.77
   4   8   1   53.59    5.02
   5   7   1   41.80    3.78
   5   7   1   46.15    3.79
   5   7   1   38.46    3.91
   6   6   1  131.41   10.46
   6   6   1  134.55   10.50
   6   6   1  140.52   10.49
   7   5   1    2.97    1.16
   7   5   1    6.59    1.55
   7   5   1    2.89    1.88
   8   4   1    4.88    1.63
   8   4   1    0.07    2.47
   9   3   1   74.23    8.32
   9   3   1   91.30    7.18
  10   2   1    1.12    2.08
   1 -15  -1    8.67    2.05
  -1  15   1    9.88    2.82
   0 -14  -1   14.57    2.27
   0  14   1   15.02    2.91
  -1 -13  -1    1.73    1.39
  -1 -13  -1   -1.40    1.45
   1  13   1   -0.88    2.25
  -2 -12  -1   -2.06    2.42
  -2 -12  -1    1.22    1.30
   2  12   1   -1.13    2.04
   2  12   1    0.51    1.11
  -3 -11  -1   12.16    3.17
   3  11   1   19.22    2.76
   3  11   1   19.30    1.91
  -4 -10  -1  171.80   14.08
   4  10   1  178.29   13.92
   4  10   1  186.65   13.72
   4  10   1  173.25   13.53
   5   9   1   14.15    2.04
   5   9   1   13.13    2.31
   5   9   1   14.54    1.65
   6   8   1   94.61    7.62
   6   8   1   96.48    7.67
   6   8   1   97.10    7.82
   7   7   1   29.92    3.39
   7   7   1   34.13    3.47
   7   7   1   34.57    3.53
   8   6   1   -1.37    1.62
   8   6   1   -0.44    2.04
   8   6   1    0.51    1.27
   9   5   1  101.20    8.10
   9   5   1   94.17    8.71
  10   4   1    7.12    2.27
  10   4   1    5.16    3.58
  -1 -15  -1   -0.06    1.78
   1  15   1    3.40    2.62
  -2 -14  -1    8.63    2.41
   2  14   1   12.48    2.83
  -3 -13  -1    8.57    3.36
  -3 -13  -1    9.49    1.85
   3  13   1   12.88    2.82
   3  13   1   14.89    1.73
  -4 -12  -1  131.33   13.01
   4  12   1  170.04   12.62
   4  12   1  159.50   12.07
  -5 -11  -1    7.40    3.20
   5  11   1    3.44    2.25
   5  11   1    2.43    1.98
   5  11   1    1.85    1.31
   6  10   1   13.23    2.49
   6  10   1   11.91    2.25
   6  10   1   15.44    1.84
   7   9   1   54.39    4.81
   7   9   1   52.49    5.09
   7   9   1   54.17    5.04
   8   8   1    6.29    2.01
   8   8   1    8.26    3.05
   8   8   1    5.13    1.84
   9   7   1    6.81    2.21
   9   7   1    5.49    3.01
  -4 -14  -1   13.34    2.29
  -4 -14  -1   15.58    4.24
   4  14   1   20.55    3.28
   4  14   1   21.25    2.21
  -5 -13  -1   12.23    4.16
   5  13   1   15.67    2.42
  -6 -12  -1   10.55    3.94
   6  12   1    5.87    2.63
   6  12   1   11.49    2.53
   7  11   1    3.13    2.34
   8  10   1   31.82    3.50
   8  10   1   32.89    3.19
   8  10   1   28.96    3.43
   8  10  -2    8.60    2.14
   8  10  -2    4.26    2.12
   8  10  -2    3.79    1.55
   7  11  -2    5.79    2.29
   7  11  -2    7.94    1.54
   7  11  -2    7.69    2.17
   6  12  -2   23.33    2.86
   6  12  -2   20.67    3.08
   6  12  -2   20.98    2.25
   5  13  -2   43.12    4.56
   5  13  -2   43.23    3.74
  -5 -13   2   33.02    3.93
  -5 -13   2   42.70    5.33
   4  14  -2    9.54    2.79
  -4 -14   2   10.87    3.92
  -4 -14   2    9.65    2.92
   9   7  -2    2.63    1.82
   9   7  -2    7.25    1.87
   8   8  -2   10.50    1.91
   8   8  -2    9.33    1.89
   8   8  -2    9.49    1.74
  -8  -8   2   10.13    2.00
   7   9  -2   45.30    4.00
   7   9  -2   48.55    4.30
   7   9  -2   44.02    4.38
   6  10  -2   28.43    3.17
   6  10  -2   25.27    2.70
   6  10  -2   25.85    3.00
   5  11  -2   39.17    3.48
   5  11  -2   38.71    4.36
   5  11  -2   40.23    4.03
   4  12  -2    4.96    1.89
   4  12  -2    5.70    2.25
   4  12  -2    3.97    1.25
  -4 -12   2    5.03    3.22
  -4 -12   2    4.21    1.48
   3  13  -2   50.53    4.92
  -3 -13   2   45.86    4.19
  -3 -13   2   37.85    4.93
   2  14  -2   49.00    5.15
  -2 -14   2   37.24    3.90
  -2 -14   2   47.00    4.24
   1  15  -2   19.26    3.16
  -1 -15   2   19.36    2.53
  10   4  -2   15.93    3.05
  10   4  -2   11.93    2.27
   9   5  -2   30.09    3.31
   8   6  -2   49.24    4.43
   8   6  -2   52.68    4.63
  -8  -6   2   50.45    4.41
   7   7  -2   48.04    4.27
   7   7  -2   48.66    4.11
   7   7  -2   47.55    4.18
   6   8  -2   72.58    6.00
   6   8  -2   72.55    5.86
   6   8  -2   71.13    5.73
   5   9  -2   20.15    2.10
   5   9  -2   20.26    2.41
   5   9  -2   18.00    2.07
   4  10  -2   67.27    5.26
   4  10  -2   63.98    5.58
   4  10  -2   58.55    5.00
   3  11  -2   83.66    6.24
   3  11  -2   77.88    6.56
   3  11  -2   78.22    6.05
  -3 -11   2   67.29    7.01
  -3 -11   2   71.90    6.11
   2  12  -2    5.69    2.07
  -2 -12   2    4.17    2.52
  -2 -12   2    5.26    1.38
   1  13  -2   10.15    2.34
  -1 -13   2   12.10    1.78
  -1 -13   2    9.61    1.28
   0  14  -2   50.35    5.12
   0 -14   2   45.99    4.49
  -1  15  -2    0.25    2.38
   1 -15   2    3.33    2.05
  10   2  -2   11.92    2.16
  10   2  -2   11.22    3.70
   9   3  -2   61.26    5.20
   9   3  -2   55.39    6.20
   8   4  -2  175.97   13.65
   8   4  -2  179.99   13.83
   7   5  -2   17.66    2.25
   7   5  -2   22.22    2.24
   7   5  -2   19.63    2.11
  -7  -5   2   23.74    2.31
   6   6  -2    1.79    1.02
   6   6  -2    1.70    1.13
   6   6  -2    0.95    1.14
   5   7  -2   15.68    1.74
   5   7  -2   15.24    1.87
   5   7  -2   15.27    1.82
   4   8  -2   35.99    3.36
   4   8  -2   33.61    2.82
   4   8  -2   31.70    3.02
   3   9  -2  101.31    7.76
   3   9  -2  100.21    7.86
   3   9  -2  101.83    8.07
   2  10  -2  124.80    9.78
   2  10  -2  129.11    9.60
   2  10  -2  123.25    9.83
  -2 -10   2  110.77    9.99
  -2 -10   2  130.73    9.67
   1  11  -2   48.46    4.56
  -1 -11   2   42.29    3.69
  -1 -11   2   36.39    4.09
   0  12  -2    4.66    1.98
   0 -12   2    5.25    1.34
  -1  13  -2   47.91    4.85
   1 -13   2   48.24    4.37
  -2  14  -2   48.57    5.23
   2 -14   2   55.74    5.73
  10   0  -2   28.14    4.88
  10   0  -2   26.72    3.00
   9   1  -2   17.88    2.18
   9   1  -2   13.63    3.91
   8   2  -2   20.35    2.13
   8   2  -2   15.23    3.14
   7   3  -2    1.37    1.07
   7   3  -2   -1.07    1.81
   6   4  -2    5.81    1.32
   6   4  -2    5.28    1.00
   6   4  -2    6.07    1.09
  -6  -4   2    7.43    1.04
   5   5  -2   11.67    1.37
   5   5  -2   12.54    1.43
   5   5  -2   12.91    1.33
   4   6  -2  332.21   25.12
   4   6  -2  330.77   25.16
   4   6  -2  337.90   25.23
   3   7  -2  129.13    9.72
   3   7  -2  126.17    9.66
   3   7  -2  127.02    9.87
   2   8  -2  160.62   12.61
   2   8  -2  172.07   12.42
   2   8  -2  168.73   12.44
  -2  -8   2  154.26   12.43
   1   9  -2  147.86   11.78
  -1  -9   2  127.86   11.16
  -1  -9   2  153.17   10.93
   0  10  -2   29.48    3.14
   0 -10   2   28.53    2.64
  -1  11  -2   76.17    6.49
   1 -11   2   76.49    6.08
  -2  12  -2   25.35    3.50
   2 -12   2   30.93    3.07
  -3  13  -2   34.34    4.13
   3 -13   2   37.98    3.91
  -4  14  -2    1.74    2.33
   4 -14   2    4.03    2.14
  10  -2  -2    5.71    4.25
  10  -2  -2   11.83    3.17
   9  -1  -2   17.08    2.22
   9  -1  -2   18.42    4.13
   8   0  -2    2.19    1.26
   8   0  -2   -0.23    3.20
   7   1  -2   14.15    1.59
   7   1  -2    9.07    3.00
   6   2  -2  256.34   19.41
   6   2  -2  251.04   19.17
   5   3  -2   20.60    2.00
   5   3  -2   20.57    2.05
   5   3  -2   22.41    2.38
  -5  -3   2   26.91    2.04
   4   4  -2  695.26   52.20
   4   4  -2  678.59   52.20
   4   4  -2  709.71   52.23
   3   5  -2  106.68    8.15
   3   5  -2  109.47    8.24
   3   5  -2  105.06    8.11
   2   6  -2    2.86    0.78
   2   6  -2    1.16    0.90
   2   6  -2    2.28    0.52
   1   7  -2  301.13   22.78
   1   7  -2  310.99   22.63
   1   7  -2  302.83   22.63
  -1  -7   2  287.31   22.63
   0   8  -2   20.31    2.26
   0  -8   2   16.12    1.80
   0  -8   2   22.03    1.81
   1  -9   2    7.37    1.06
  -2  10  -2   24.83    3.19
   2 -10   2   30.50    2.71
  -3  11  -2   27.53    3.45
   3 -11   2   27.53    2.89
  -4  12  -2    2.76    1.99
   4 -12   2    4.33    1.77
  -5  13  -2    4.81    2.34
   5 -13   2    7.82    2.33
  10  -4  -2    7.95    4.01
  10  -4  -2    8.60    2.17
   9  -3  -2   54.34    5.95
   9  -3  -2   61.26    5.15
   8  -2  -2   18.94    3.57
   8  -2  -2   22.88    2.48
   7  -1  -2   14.09    1.62
   6   0  -2  684.76   47.49
   6   0  -2  573.25   47.72
   5   1  -2   12.47    1.36
   5   1  -2   13.32    2.16
   4   2  -2  114.16    8.96
   4   2  -2  117.05    9.08
   4   2  -2  115.62    8.94
  -4  -2   2  125.05    8.95
   3   3  -2   26.91    2.08
   3   3  -2   26.08    2.14
   3   3  -2   23.89    2.08
   2   4  -2   28.60    2.31
   2   4  -2   29.57    2.46
   2   4  -2   29.27    2.27
   1   5  -2  138.45   10.26
   1   5  -2  139.96   10.26
   1   5  -2  137.58   10.38
  -1  -5   2  127.97   10.26
   0   6  -2  199.52   14.40
   0  -6   2  175.14   14.31
   0  -6   2  193.44   14.28
  -1   7  -2   33.91    3.08
   1  -7   2   34.16    2.77
  -2   8  -2   41.83    3.86
   2  -8   2   47.34    3.64
  -3   9  -2    0.89    1.65
   3  -9   2    0.09    1.01
  -4  10  -2   37.81    3.98
   4 -10   2   42.53    3.72
  -5  11  -2   21.57    2.71
   5 -11   2   21.09    2.61
  -6  12  -2    4.47    2.20
   6 -12   2    0.80    2.65
   6 -12   2    2.70    2.37
   9  -5  -2   26.63    2.73
   9  -5  -2   20.86    3.72
   8  -4  -2  183.31   15.06
   8  -4  -2  196.86   14.63
   7  -3  -2   -1.24    1.95
   7  -3  -2    0.15    1.05
   6  -2  -2  278.89   20.40
   6  -2  -2  259.62   20.60
   5  -1  -2   14.56    1.50
   5  -1  -2   14.05    1.93
   4   0  -2    0.82    0.52
   4   0  -2    0.22    1.31
   3   1  -2   21.52    2.21
   3   1  -2   20.64    1.84
  -3  -1   2   21.83    1.82
   2   2  -2  261.70   20.07
   2   2  -2  267.75   20.06
   2   2  -2  271.23   20.09
   1   3  -2   20.46    1.74
   1   3  -2   20.15    1.60
   1   3  -2   20.84    1.60
   0   4  -2  581.88   44.92
   0   4  -2  618.37   45.00
   0  -4   2  595.12   44.94
   1  -5   2   14.16    1.27
  -2   6  -2   31.21    2.64
   2  -6   2   28.23    2.44
  -3   7  -2   17.03    2.14
   3  -7   2   19.76    1.86
  -4   8  -2   20.73    2.26
   4  -8   2   12.58    1.46
  -5   9  -2   23.14    2.94
   5  -9   2   22.79    2.45
  -6  10  -2    1.83    1.78
   6 -10   2    0.77    1.90
   6 -10   2   -0.55    1.96
   6 -10   2   -4.56    1.10
  -7  11  -2   49.47    4.91
   7 -11   2   46.26    4.71
   7 -11   2   47.07    5.06
   9  -7  -2    1.64    2.95
   9  -7  -2    2.82    1.86
   8  -6  -2   49.89    4.18
   8  -6  -2   45.02    3.83
   8  -6  -2   43.64    4.92
   7  -5  -2   22.86    2.62
   7  -5  -2   21.59    2.02
   6  -4  -2    5.95    1.07
   6  -4  -2    6.46    2.64
  -6   4   2    7.09    0.91
   5  -3  -2   23.36    2.26
   5  -3  -2   24.93    2.10
  -5   3   2   23.64    2.04
   4  -2  -2  114.38    8.93
   4  -2  -2  118.96    9.04
  -4   2   2  120.42    8.92
   3  -1  -2   22.10    1.74
   3  -1  -2   23.64    1.95
  -3   1   2   20.87    1.78
   2   0  -2  469.98   34.08
   2   0  -2  437.30   34.11
   1   1  -2   30.24    2.44
  -1  -1   2   34.46    2.50
   0   2  -2    0.69    0.14
   0   2  -2    0.85    0.31
   0  -2   2    0.47    0.17
  -1   3  -2  280.32   20.69
   1  -3   2  268.94   20.64
  -2   4  -2    6.80    0.80
   2  -4   2    5.60    0.65
   2  -4   2    4.36    0.64
  -3   5  -2   24.35    2.20
   3  -5   2   18.20    2.05
   3  -5   2   28.62    2.09
  -4   6  -2    9.85    1.26
   4  -6   2    8.57    1.21
   4  -6   2    7.46    1.16
  -5   7  -2  176.46   11.99
   5  -7   2  132.46   11.89
   5  -7   2  157.93   11.98
  -6   8  -2   -0.90    1.36
   6  -8   2    1.56    1.65
   6  -8   2   -0.07    1.42
   6  -8   2   -2.35    1.40
   7  -9   2    1.09    2.08
   7  -9   2   -3.96    1.66
   7  -9   2    1.82    2.29
   8 -10   2    0.10    2.10
   8 -10   2    2.08    2.77
   8  -8  -2   12.63    3.97
   8  -8  -2   13.26    1.74
   8  -8  -2   13.12    1.94
  -8   8   2   11.53    1.81
   7  -7  -2   53.65    4.71
   7  -7  -2   53.74    5.30
  -7   7   2   60.90    4.79
   6  -6  -2    0.42    0.94
   6  -6  -2    2.43    1.42
  -6   6   2    2.04    1.09
   5  -5  -2   12.29    1.52
   5  -5  -2   12.28    1.44
  -5   5   2   13.62    1.48
   4  -4  -2  786.29   58.27
   4  -4  -2  781.95   58.23
  -4   4   2  757.35   58.28
   3  -3  -2   27.03    2.12
   3  -3  -2   27.74    2.19
  -3   3   2   25.65    2.32
   2  -2  -2  287.22   21.08
   2  -2  -2  281.55   21.07
  -2   2   2  272.32   21.12
   1  -1  -2   32.07    2.57
   1  -1  -2   32.55    2.58
  -1   1   2   37.77    2.64
   1  -1   2    1.49    0.33
   1  -1   2    3.38    0.46
   1  -1   2    2.49    0.41
  -2   2  -2  162.34   12.67
   2  -2   2  175.20   12.68
   2  -2   2  187.06   12.69
   2  -2   2  148.07   12.67
  -3   3  -2   86.70    6.44
   3  -3   2   78.25    6.45
   3  -3   2   87.42    6.46
   3  -3   2   84.64    6.44
  -4   4  -2   25.30    2.18
   4  -4   2   21.25    2.31
   4  -4   2   25.50    2.15
   4  -4   2   24.54    2.38
   5  -5   2   10.89    1.50
   5  -5   2   14.92    1.78
   5  -5   2   12.01    1.58
   6  -6   2   18.40    2.18
   6  -6   2   18.50    2.17
   6  -6   2   15.97    2.00
   7  -7   2   55.81    4.64
   7  -7   2   54.28    4.99
   7  -7   2   47.94    4.77
   8  -8   2   11.02    2.12
   8  -8   2    4.49    3.17
   8  -8   2    6.31    2.70
   8 -10  -2    4.88    1.81
   8 -10  -2    7.87    2.75
  -8  10   2    6.21    1.94
   7  -9  -2   53.27    4.64
   7  -9  -2   54.38    5.28
  -7   9   2   55.52    4.88
   6  -8  -2   80.54    6.82
   6  -8  -2   82.92    6.54
  -6   8   2   86.40    6.82
   5  -7  -2   16.04    1.83
   5  -7  -2   16.40    1.75
  -5   7   2   18.76    1.98
   4  -6  -2  356.51   27.54
   4  -6  -2  373.45   27.49
  -4   6   2  365.97   27.62
   3  -5  -2  116.20    8.59
   3  -5  -2  112.82    8.64
  -3   5   2  111.54    8.76
   2  -4  -2   30.02    2.42
   2  -4  -2   31.23    2.37
  -2   4   2   30.56    2.70
   1  -3  -2   21.06    1.67
   1  -3  -2   21.66    1.67
  -1   3   2   21.12    1.96
   0  -2  -2    1.01    0.42
   0   2   2    0.33    0.43
   0   2   2    0.73    0.21
   1   1   2    2.44    0.37
   1   1   2    3.07    0.44
   1   1   2    1.11    0.40
   2   0   2  287.44   21.69
   3  -1   2   22.16    2.35
   3  -1   2   26.50    2.15
   4  -2   2    1.30    0.82
   4  -2   2    0.92    0.97
   4  -2   2   -0.02    1.01
   5  -3   2   73.43    6.01
   5  -3   2   76.76    6.01
   5  -3   2   78.41    6.11
   6  -4   2   62.05    5.19
   6  -4   2   68.67    5.45
   6  -4   2   61.26    5.22
   7  -5   2    0.67    2.02
   7  -5   2    2.18    1.57
   7  -5   2   -0.52    1.88
   8  -6   2    9.48    2.66
   8  -6   2   14.66    2.23
   9  -7   2   60.78    7.09
   9  -7   2   71.86    6.30
   7 -11  -2   11.54    2.57
   7 -11  -2    6.92    1.69
  -7  11   2   11.27    2.29
   6 -10  -2   28.71    2.75
   6 -10  -2   28.03    2.97
  -6  10   2   27.29    3.51
   5  -9  -2   17.56    2.22
   5  -9  -2   21.39    1.98
   4  -8  -2   34.32    2.75
   4  -8  -2   33.76    3.03
  -4   8   2   32.60    3.38
   3  -7  -2  136.34   10.47
   3  -7  -2  140.24   10.40
  -3   7   2  135.93   10.68
   2  -6  -2    2.04    0.41
   2  -6  -2    2.06    0.60
  -2   6   2    2.82    1.20
   1  -5  -2  137.43   10.49
   1  -5  -2  137.29   10.48
  -1   5   2  142.43   10.67
   0  -4  -2  572.77   45.33
   0   4   2  609.55   45.39
   0   4   2  626.07   45.29
  -1  -3  -2  241.26   18.44
   1   3   2  237.94   18.46
   1   3   2  230.63   18.40
   1   3   2  266.54   18.38
   2   2   2  159.88   11.90
   2   2   2  165.61   11.93
   2   2   2  146.75   11.91
   3   1   2   26.41    2.11
   3   1   2   23.48    2.59
   4   0   2    9.01    1.15
   4   0   2    6.87    1.76
   4   0   2    9.33    1.08
   5  -1   2   53.34    4.28
   5  -1   2   49.58    4.78
   6  -2   2   33.28    3.54
   6  -2   2   34.67    3.20
   7  -3   2   51.34    5.36
   7  -3   2   59.84    5.66
   8  -4   2   39.02    4.24
   8  -4   2   42.74    4.21
   9  -5   2   18.67    2.65
   9  -5   2   14.45    3.86
   6 -12  -2   26.20    3.01
  -6  12   2   24.27    3.17
   5 -11  -2   38.50    3.87
   5 -11  -2   39.97    3.34
  -5  11   2   39.88    4.26
   4 -10  -2   62.94    5.15
   4 -10  -2   65.22    5.39
  -4  10   2   69.03    5.76
   3  -9  -2  108.09    8.40
   3  -9  -2  108.95    8.23
   2  -8  -2  165.66   12.90
   2  -8  -2  178.71   12.99
  -2   8   2  169.55   13.23
   1  -7  -2  291.62   22.28
   1  -7  -2  294.88   22.31
  -1   7   2  302.12   22.50
   0  -6  -2  181.31   14.43
   0  -6  -2  186.63   14.35
   0   6   2  197.00   14.56
   0   6   2  195.81   14.35
  -1  -5  -2   12.56    1.52
   1   5   2   13.25    1.59
   1   5   2   11.97    1.15
   2   4   2    5.44    0.68
   2   4   2    4.62    1.26
   2   4   2    5.52    0.90
   3   3   2   82.07    6.12
   3   3   2   76.85    6.20
   4   2   2    1.61    1.26
   4   2   2    0.89    0.87
   4   2   2    0.90    0.83
   5   1   2   54.02    5.15
   5   1   2   56.62    4.34
   5   1   2   50.66    4.16
   6   0   2   36.84    3.15
   6   0   2   28.94    3.67
   7  -1   2   10.98    1.72
   7  -1   2    8.66    2.69
   8  -2   2   77.59    6.34
   8  -2   2   74.63    7.24
   9  -3   2   21.14    2.77
   9  -3   2   21.10    3.76
  10  -4   2    2.76    2.41
  10  -4   2    0.24    3.65
   5 -13  -2   51.15    5.20
  -5  13   2   55.88    5.58
   4 -12  -2    8.58    1.74
  -4  12   2    5.28    2.19
   3 -11  -2   86.33    6.39
   3 -11  -2   81.79    6.69
  -3  11   2   81.36    7.09
   2 -10  -2  128.56    9.79
   2 -10  -2  123.33    9.62
  -2  10   2  131.62   10.19
   1  -9  -2  150.93   11.41
   0  -8  -2   21.44    2.59
   0  -8  -2   20.98    1.91
   0   8   2   19.96    2.63
  -1  -7  -2   26.56    2.80
   1   7   2   30.23    2.45
   1   7   2   30.44    3.06
  -2  -6  -2   32.01    2.94
   2   6   2   30.30    2.56
   2   6   2   24.43    2.83
   2   6   2   26.90    2.31
   3   5   2   20.77    2.45
   3   5   2   23.14    1.92
   3   5   2   19.60    2.12
   4   4   2   20.68    2.67
   4   4   2   26.61    2.34
   4   4   2   24.17    2.31
   5   3   2   71.68    5.80
   5   3   2   75.46    6.11
   5   3   2   74.14    5.81
   6   2   2   28.41    3.33
   6   2   2   32.92    2.71
   6   2   2   35.37    3.53
   7   1   2    9.53    2.99
   7   1   2    8.54    1.69
   8   0   2   43.52    4.94
   8   0   2   43.28    4.21
   9  -1   2    3.90    3.50
   9  -1   2    7.15    2.09
  10  -2   2   20.40    3.66
  10  -2   2   22.42    4.37
   4 -14  -2   11.11    2.31
  -4  14   2   14.38    2.91
   3 -13  -2   48.79    4.92
  -3  13   2   55.16    5.34
   2 -12  -2    7.40    0.81
   2 -12  -2    9.36    1.49
  -2  12   2    3.53    2.23
   1 -11  -2   40.93    3.61
   1 -11  -2   40.76    3.49
  -1  11   2   44.25    4.56
   0 -10  -2   32.67    2.77
   0  10   2   28.40    3.73
  -1  -9  -2    6.53    1.56
  -1  -9  -2    3.68    1.82
   1   9   2    4.62    2.44
   1   9   2    5.96    1.03
  -2  -8  -2   39.11    4.15
   2   8   2   38.17    4.01
   2   8   2   42.27    3.29
   3   7   2   17.71    1.83
   3   7   2   17.69    2.22
   3   7   2   16.05    1.73
   4   6   2   10.11    1.45
   4   6   2    8.63    1.72
   4   6   2    9.85    1.21
   5   5   2   12.80    1.60
   5   5   2   12.75    1.61
   5   5   2   10.20    1.70
   6   4   2   63.29    6.31
   6   4   2   63.83    5.23
   7   3   2   57.99    4.65
   7   3   2   53.29    4.26
   7   3   2   48.28    5.51
   8   2   2   76.17    5.92
   8   2   2   60.33    6.52
   9   1   2    6.43    3.73
   9   1   2    6.56    2.08
  10   0   2   44.41    5.79
  10   0   2   50.43    4.87
   2 -14  -2   45.46    4.32
  -2  14   2   46.18    5.35
   1 -13  -2   11.97    1.81
  -1  13   2   11.32    2.69
   0 -12  -2    2.22    1.07
   0 -12  -2    4.84    1.30
   0  12   2    4.58    2.24
  -1 -11  -2   75.83    5.82
  -1 -11  -2   66.28    6.20
   1  11   2   74.64    7.16
  -2 -10  -2   22.00    3.15
   2  10   2   25.38    2.92
   2  10   2   24.28    2.39
  -3  -9  -2    3.97    2.14
   3   9   2    1.48    1.41
   3   9   2    0.61    0.88
   3   9   2   -2.57    1.80
   4   8   2   23.94    2.29
   4   8   2   20.24    2.16
   4   8   2   19.51    2.60
   5   7   2  146.08   11.55
   5   7   2  146.69   11.35
   5   7   2  151.05   11.41
   6   6   2   16.06    2.05
   6   6   2   19.15    2.12
   6   6   2   17.45    2.17
   7   5   2   -1.39    1.53
   7   5   2    1.38    2.03
   7   5   2    0.22    1.24
   8   4   2   42.41    3.98
   8   4   2   33.20    4.20
   9   3   2   19.13    3.91
   9   3   2   22.13    2.69
  10   2   2   18.76    2.84
  10   2   2   14.53    4.43
   1 -15  -2   15.08    2.34
  -1  15   2   16.63    3.18
   0 -14  -2   47.79    3.95
   0  14   2   50.13    5.37
  -1 -13  -2   47.43    4.15
  -1 -13  -2   43.17    4.27
   1  13   2   46.15    5.11
  -2 -12  -2   19.40    3.20
  -2 -12  -2   24.22    2.40
   2  12   2   26.62    2.56
   2  12   2   22.89    3.17
   3  11   2   23.93    2.70
   3  11   2   29.57    3.28
  -4 -10  -2   34.60    3.96
   4  10   2   33.50    3.10
   4  10   2   29.84    4.12
   4  10   2   37.64    3.72
   5   9   2   18.72    2.71
   5   9   2   24.42    2.50
   5   9   2   19.60    2.08
   6   8   2    1.26    1.90
   6   8   2    0.20    1.39
   6   8   2    1.75    1.65
   7   7   2   47.45    4.55
   7   7   2   53.42    4.68
   7   7   2   49.62    4.67
   8   6   2   13.47    2.70
   8   6   2   15.06    1.90
   8   6   2   15.10    2.34
   9   5   2   14.99    3.44
   9   5   2   15.58    2.49
  10   4   2   -0.15    2.37
  10   4   2   -1.07    3.70
  -1 -15  -2    2.49    1.60
  -1 -15  -2    0.92    1.78
   1  15   2    3.84    2.72
  -2 -14  -2   46.07    4.50
   2  14   2   47.46    5.38
  -3 -13  -2   27.40    2.89
  -3 -13  -2   27.82    4.10
   3  13   2   32.65    3.78
   3  13   2   30.64    3.09
  -4 -12  -2    0.14    3.29
   4  12   2    3.04    2.49
   4  12   2    6.80    1.48
  -5 -11  -2   17.51    3.62
   5  11   2   17.27    2.06
   5  11   2   17.98    2.89
   5  11   2   20.80    2.65
   6  10   2   -0.29    1.44
   6  10   2    1.95    1.96
   6  10   2    0.28    2.15
   7   9   2    3.75    1.71
   7   9   2    4.16    1.99
   7   9   2    0.82    1.98
   8   8   2   11.32    3.02
   8   8   2    8.58    2.31
   8   8   2   11.50    2.13
   9   7   2   70.14    6.67
   9   7   2   64.51    6.16
   9   7   2   67.12    6.18
  -4 -14  -2   -3.71    1.64
  -4 -14  -2   -3.76    3.74
   4  14   2    0.72    1.57
   4  14   2    2.79    2.73
  -5 -13  -2    8.79    4.03
   5  13   2    4.57    1.67
   5  13   2    3.58    4.47
  -6 -12  -2    1.16    3.77
   6  12   2    6.72    2.51
   6  12   2   -0.92    2.51
   6  12   2    3.52    1.64
  -7 -11  -2   30.40    5.26
   7  11   2   42.05    4.89
   7  11   2   45.21    4.72
   7  11   2   41.71    4.22
   8  10   2    1.32    2.29
   8  10   2   -1.06    1.94
   8  10   2   -0.82    2.19
   8  10  -3    3.60    2.09
   8  10  -3    5.02    2.01
   8  10  -3    5.20    1.48
  -8 -10   3    6.87    2.46
   7  11  -3   27.97    2.76
   7  11  -3   22.19    3.06
   7  11  -3   23.91    2.89
   6  12  -3   58.33    5.79
   6  12  -3   59.14    5.64
   6  12  -3   61.63    5.04
   5  13  -3    3.46    1.35
   5  13  -3   -1.04    2.11
  -5 -13   3    1.68    3.79
  -5 -13   3   -0.50    1.58
   4  14  -3    5.18    2.66
  -4 -14   3    1.79    3.84
  -4 -14   3    5.48    1.84
   9   7  -3    7.95    1.89
   9   7  -3    7.40    1.77
   8   8  -3   14.80    1.95
   8   8  -3   17.60    2.18
   8   8  -3   14.70    2.24
  -8  -8   3   19.21    2.43
   7   9  -3    6.31    1.30
   7   9  -3    5.05    1.70
   7   9  -3    5.94    1.85
   6  10  -3   17.31    2.17
   6  10  -3   16.89    1.80
   6  10  -3   15.85    2.43
   5  11  -3    1.64    1.66
   5  11  -3    2.32    2.05
   5  11  -3    1.01    1.16
   4  12  -3    6.76    2.26
   4  12  -3    7.33    1.82
   4  12  -3    4.77    1.26
  -4 -12   3    4.39    1.50
   3  13  -3   12.56    2.51
  -3 -13   3    6.12    3.37
  -3 -13   3    9.62    1.81
   2  14  -3   15.46    2.80
  -2 -14   3   13.50    2.09
  -2 -14   3   11.20    3.05
   1  15  -3    3.33    2.64
  -1 -15   3    4.39    2.00
  10   4  -3    5.34    1.96
  10   4  -3    0.83    2.44
   9   5  -3    8.58    2.06
   8   6  -3   14.39    1.99
   8   6  -3   17.34    2.03
  -8  -6   3   16.81    2.11
   7   7  -3   13.54    1.83
   7   7  -3   11.42    1.61
   7   7  -3   13.22    1.79
  -7  -7   3   15.00    2.01
   6   8  -3   43.56    3.71
   6   8  -3   39.03    3.47
   6   8  -3   41.11    3.89
   5   9  -3    5.36    1.71
   5   9  -3    3.35    1.00
   5   9  -3    4.31    1.33
   4  10  -3    9.70    1.36
   4  10  -3   13.40    2.10
   4  10  -3   12.34    1.68
   3  11  -3    0.34    0.95
   3  11  -3    0.53    1.33
   3  11  -3    1.88    1.80
  -3 -11   3   -2.28    1.15
   2  12  -3  272.39   19.43
  -2 -12   3  256.55   19.11
  -2 -12   3  221.95   19.43
   1  13  -3   22.91    2.95
  -1 -13   3   22.03    2.37
   0  14  -3   49.51    5.48
   0 -14   3   56.44    4.91
  -1  15  -3   75.97    7.06
   1 -15   3   79.02    6.72
  10   2  -3   26.24    2.86
  10   2  -3   24.63    4.01
   9   3  -3    3.98    2.51
   9   3  -3    6.25    1.61
   8   4  -3   17.74    2.17
   8   4  -3   12.15    1.78
   7   5  -3    2.67    1.18
   7   5  -3    5.88    2.14
  -7  -5   3    0.79    1.21
   6   6  -3   72.68    5.79
   6   6  -3   71.45    5.76
   6   6  -3   72.41    5.68
   5   7  -3    1.86    0.82
   5   7  -3    1.94    1.10
   5   7  -3    3.06    1.28
   4   8  -3  246.59   18.45
   4   8  -3  240.03   18.31
   4   8  -3  239.12   18.26
   3   9  -3   93.71    7.49
   3   9  -3  100.67    7.42
   3   9  -3   94.79    7.77
   2  10  -3  304.11   22.19
   2  10  -3  294.97   22.39
  -2 -10   3  281.40   22.25
   1  11  -3    3.46    3.30
  -1 -11   3    0.37    1.48
  -1 -11   3    1.95    1.10
   0  12  -3    3.44    1.86
   0 -12   3    4.40    1.35
  -1  13  -3   64.31    5.76
   1 -13   3   57.02    5.23
  -2  14  -3   22.16    3.10
  10   0  -3    1.22    4.07
  10   0  -3    1.05    1.79
   9   1  -3    0.98    1.52
   9   1  -3   -0.05    3.42
   8   2  -3   34.00    3.64
   8   2  -3   29.05    2.96
   7   3  -3    4.95    1.20
   7   3  -3    5.86    1.79
   6   4  -3   10.72    1.42
   6   4  -3   13.36    1.53
  -6  -4   3   13.24    1.47
   5   5  -3   80.47    6.14
   5   5  -3   75.92    6.08
   5   5  -3   78.75    6.06
   4   6  -3  180.56   13.29
   4   6  -3  171.31   13.19
   4   6  -3  170.21   13.15
   3   7  -3   40.63    3.58
   3   7  -3   40.88    3.26
   3   7  -3   41.85    3.35
   2   8  -3   13.37    1.47
   2   8  -3   11.50    1.62
   2   8  -3   12.98    1.19
  -2  -8   3   10.73    1.23
   1   9  -3   21.30    2.81
   1   9  -3   24.18    2.06
  -1  -9   3   24.02    2.41
  -1  -9   3   18.07    2.04
   0  10  -3   47.41    4.43
   0 -10   3   52.14    4.21
  -1  11  -3    5.32    1.71
   1 -11   3    4.87    1.23
  -2  12  -3  126.20   10.40
   2 -12   3  135.36   10.19
  -3  13  -3    7.38    2.24
   3 -13   3    6.68    1.94
  -4  14  -3   42.48    5.08
   4 -14   3   48.28    4.91
  10  -2  -3   27.31    4.90
   9  -1  -3   -1.28    1.55
   9  -1  -3    3.83    3.75
   8   0  -3    1.82    1.24
   8   0  -3    1.89    3.21
   7   1  -3   27.81    3.73
   7   1  -3   31.39    2.77
   6   2  -3  153.26   11.99
   6   2  -3  164.04   12.30
   5   3  -3   83.64    6.20
   5   3  -3   71.88    6.09
  -5  -3   3   82.71    6.15
   4   4  -3   12.72    1.42
   4   4  -3   15.02    1.38
   3   5  -3    0.23    0.56
   3   5  -3    0.95    0.46
   3   5  -3    0.08    0.79
   2   6  -3   20.53    1.79
   2   6  -3   19.92    2.11
   2   6  -3   21.72    1.75
   1   7  -3   23.30    1.90
   1   7  -3   23.20    2.31
  -1  -7   3   20.83    1.91
   0   8  -3  330.45   24.75
   0  -8   3  322.62   24.60
  -1   9  -3   95.10    8.16
   1  -9   3  108.31    7.86
  -2  10  -3   84.77    7.14
   2 -10   3   90.20    6.88
  -3  11  -3   25.74    3.42
   3 -11   3   29.05    3.03
  -4  12  -3   11.48    2.23
   4 -12   3    9.66    2.02
  -5  13  -3   24.39    3.43
   5 -13   3   23.20    3.10
  10  -4  -3    7.94    4.05
  10  -4  -3    4.40    2.29
   9  -3  -3    6.44    1.69
   9  -3  -3    3.23    3.43
   8  -2  -3   29.81    4.09
   8  -2  -3   33.54    3.16
   7  -1  -3   34.02    3.89
   7  -1  -3   32.28    2.91
   6   0  -3    3.04    2.24
   6   0  -3   -0.29    0.78
   5   1  -3   53.31    4.11
   5   1  -3   49.65    4.89
   4   2  -3  149.17   10.81
   4   2  -3  132.34   10.72
  -4  -2   3  144.63   10.77
   3   3  -3   28.49    2.32
   3   3  -3   27.22    2.23
   3   3  -3   28.38    2.22
   2   4  -3  360.16   26.40
   2   4  -3  342.55   26.41
   1   5  -3  489.31   36.34
   1   5  -3  492.09   36.25
   1   5  -3  483.75   36.25
  -1  -5   3  465.15   36.25
   0   6  -3  543.62   40.01
   0  -6   3  518.63   39.91
  -1   7  -3   83.06    6.55
   1  -7   3   82.43    6.34
  -2   8  -3    5.99    1.32
   2  -8   3    5.57    0.98
  -3   9  -3  108.66    8.77
   3  -9   3  113.15    8.60
  -4  10  -3    7.52    1.81
   4 -10   3    5.37    1.53
  -5  11  -3   17.29    2.51
   5 -11   3   17.49    2.47
  -6  12  -3   23.61    3.20
   6 -12   3   23.61    3.48
   6 -12   3   27.40    3.27
   9  -5  -3    5.06    3.20
   9  -5  -3   11.80    1.94
   8  -4  -3   18.35    2.01
   8  -4  -3   13.60    2.87
   7  -3  -3    0.45    2.06
   7  -3  -3    5.04    1.13
   6  -2  -3  175.11   13.06
   6  -2  -3  168.16   13.34
   5  -1  -3   57.32    4.26
   5  -1  -3   48.01    4.69
   4   0  -3    0.50    0.47
   3   1  -3  207.21   16.10
   3   1  -3  221.06   16.19
   2   2  -3  664.47   49.89
   2   2  -3  625.29   49.86
   2   2  -3  670.35   49.85
  -2  -2   3  695.98   49.90
   1   3  -3  609.51   42.84
   1   3  -3  581.95   42.90
   1   3  -3  530.99   42.84
  -1  -3   3  559.95   42.84
   0   4  -3   17.80    1.35
   0  -4   3   17.06    1.41
  -1   5  -3    0.29    0.70
   1  -5   3    0.43    0.44
  -2   6  -3    2.86    0.89
   2  -6   3    2.98    0.67
  -3   7  -3   20.85    2.27
   3  -7   3   19.98    2.02
  -4   8  -3  113.82    8.65
   4  -8   3  105.81    8.54
  -5   9  -3  113.96    8.96
   5  -9   3  109.61    8.94
   5  -9   3  113.47    9.04
  -6  10  -3   76.04    6.39
   6 -10   3   72.11    6.48
   6 -10   3   71.17    6.50
   7 -11   3    1.53    2.62
   7 -11   3    2.58    2.42
   9  -7  -3    6.50    1.82
   9  -7  -3    6.06    3.04
   8  -6  -3   15.23    1.94
   8  -6  -3   14.44    2.76
   8  -6  -3   16.43    1.82
   7  -5  -3   -0.34    1.09
   7  -5  -3    1.53    1.83
  -7   5   3    0.61    0.85
   6  -4  -3   11.55    1.78
   6  -4  -3   11.76    1.33
  -6   4   3   11.21    1.48
   5  -3  -3   80.48    6.42
   5  -3  -3   86.04    6.61
  -5   3   3   85.46    6.45
   4  -2  -3  149.14   10.94
   4  -2  -3  145.88   10.88
  -4   2   3  136.99   10.90
   3  -1  -3  233.92   17.97
   3  -1  -3  225.43   17.99
  -3   1   3  254.98   17.95
   2   0  -3    1.05    0.28
   2   0  -3    1.98    0.47
  -2   0   3    1.59    0.82
   1   1  -3    2.68    0.29
  -1  -1   3    3.08    0.61
   0   2  -3  163.21   12.09
   0   2  -3  152.31   12.04
   0  -2   3  167.62   12.10
   0  -2   3  157.93   12.04
  -1   3  -3  222.99   19.64
  -1   3  -3  283.82   19.71
   1  -3   3  278.17   19.66
   2  -4   3   17.81    1.56
  -3   5  -3  880.88   64.99
   3  -5   3  847.87   64.96
  -4   6  -3   91.09    7.07
   4  -6   3   89.69    7.05
   4  -6   3   90.28    7.08
  -5   7  -3    8.46    1.45
   5  -7   3    4.28    1.44
   5  -7   3    1.49    2.16
   5  -7   3    8.98    1.46
   6  -8   3   52.24    5.07
   6  -8   3   55.62    4.86
   7  -9   3   34.30    3.69
   7  -9   3   24.90    2.91
   8  -8  -3   19.11    3.22
   8  -8  -3   17.98    2.11
  -8   8   3   16.53    2.07
   7  -7  -3   15.98    2.31
   7  -7  -3   13.57    1.97
  -7   7   3   15.84    1.86
   6  -6  -3   80.94    6.39
   6  -6  -3   79.81    6.62
  -6   6   3   84.37    6.53
   5  -5  -3   91.04    6.98
   5  -5  -3   86.51    6.87
  -5   5   3   91.76    7.04
   4  -4  -3   14.78    1.39
   4  -4  -3   14.41    1.56
  -4   4   3   14.22    1.82
   3  -3  -3   30.40    2.45
   3  -3  -3   30.73    2.43
  -3   3   3   30.55    2.68
   2  -2  -3  692.98   54.63
   2  -2  -3  717.81   54.63
  -2   2   3  772.03   54.68
   1  -1  -3    3.60    0.35
   1  -1  -3    2.96    0.36
  -1   1   3    4.14    0.60
   0   0  -3    0.71    0.28
   0   0   3    0.47    0.20
   0   0   3    0.60    0.89
  -1   1  -3  920.98   71.62
   1  -1   3 1000.00   71.62
   1  -1   3  940.01   71.68
   2  -2   3  305.57   23.02
   2  -2   3  305.49   23.00
   3  -3   3  449.12   33.36
   3  -3   3  437.34   33.35
   4  -4   3   21.56    2.60
   4  -4   3   24.35    2.37
   4  -4   3   25.58    2.35
   5  -5   3   17.58    2.02
   5  -5   3   19.84    2.07
   6  -6   3   32.09    2.94
   6  -6   3   24.62    2.79
   6  -6   3   27.92    3.15
   7  -7   3    1.27    2.04
   7  -7   3    0.17    1.89
   7  -7   3    1.90    1.65
   8  -8   3   -1.30    2.12
   8  -8   3   -5.98    3.23
   8  -8   3   -0.80    2.55
   8 -10  -3    4.72    2.64
   8 -10  -3    3.04    1.69
  -8  10   3    3.80    1.86
   7  -9  -3    4.20    2.12
   7  -9  -3    5.66    1.64
  -7   9   3    8.52    2.12
   6  -8  -3   46.36    4.39
   6  -8  -3   48.10    4.01
  -6   8   3   49.92    4.43
   5  -7  -3    1.77    0.76
   5  -7  -3    1.43    1.08
  -5   7   3    0.90    1.36
   4  -6  -3  193.57   14.78
   4  -6  -3  199.75   14.72
  -4   6   3  191.26   14.91
   3  -5  -3    1.13    0.58
   3  -5  -3   -0.07    0.56
  -3   5   3   -0.09    1.12
   2  -4  -3  366.03   28.53
   2  -4  -3  380.96   28.55
  -2   4   3  392.43   28.66
   1  -3  -3  588.98   44.82
   1  -3  -3  575.66   44.82
  -1   3   3  626.16   44.91
   0  -2  -3  157.48   12.88
   0   2   3  170.61   12.83
   0   2   3  183.31   12.90
  -1  -1  -3  944.76   72.86
   1   1   3  994.92   72.87
   2   0   3    0.16    0.60
   2   0   3    0.30    0.94
   2   0   3    0.20    1.16
   3  -1   3   36.80    3.05
   3  -1   3   36.73    3.20
   4  -2   3   24.32    2.37
   5  -3   3    0.60    1.23
   5  -3   3   -0.55    1.31
   5  -3   3    1.80    1.19
   6  -4   3   19.86    2.36
   6  -4   3   21.18    2.41
   6  -4   3   21.80    2.29
   7  -5   3   62.92    5.08
   7  -5   3   61.04    5.30
   7  -5   3   49.24    5.17
   8  -6   3    3.63    2.47
   8  -6   3    3.34    2.26
   8  -6   3    3.32    2.14
   9  -7   3   -1.47    2.45
   9  -7   3   -4.61    2.92
   7 -11  -3   25.51    2.67
   7 -11  -3   28.64    3.34
  -7  11   3   30.46    3.26
   6 -10  -3   20.03    1.97
   6 -10  -3   18.16    2.42
  -6  10   3   20.89    2.59
   5  -9  -3    6.03    1.43
   5  -9  -3    5.06    0.96
   4  -8  -3  272.53   19.82
   4  -8  -3  255.68   19.91
  -4   8   3  260.07   20.08
   3  -7  -3   44.07    3.46
   3  -7  -3   45.94    3.61
  -3   7   3   43.67    4.04
   2  -6  -3   20.57    1.90
   2  -6  -3   22.34    1.80
  -2   6   3   23.57    2.63
   1  -5  -3  479.63   36.42
   1  -5  -3  475.09   36.42
  -1   5   3  499.41   36.57
   0  -4  -3   14.81    1.69
   0   4   3   19.14    2.38
   0   4   3   17.55    1.47
  -1  -3  -3  238.36   20.14
   1   3   3  282.95   20.07
   1   3   3  277.61   20.15
   2   2   3  234.46   19.82
   2   2   3  283.58   19.84
   2   2   3  270.28   19.81
   3   1   3   40.58    3.36
   3   1   3   40.60    3.62
   3   1   3   40.54    3.26
   4   0   3   -0.25    0.92
   4   0   3   -0.39    0.95
   4   0   3   -2.02    1.46
   5  -1   3  209.92   16.95
   5  -1   3  226.31   16.93
   5  -1   3  235.27   17.14
   6  -2   3   41.87    3.53
   6  -2   3   44.12    4.30
   6  -2   3   30.02    3.73
   7  -3   3   28.95    3.23
   7  -3   3   27.33    3.89
   8  -4   3   19.37    2.62
   8  -4   3   19.86    3.05
   9  -5   3   31.09    3.40
   9  -5   3   24.92    3.94
   6 -12  -3   65.82    6.11
  -6  12   3   68.71    6.24
   5 -11  -3    1.19    1.56
   5 -11  -3    0.27    0.90
  -5  11   3   -0.10    1.98
   4 -10  -3   11.58    1.61
   4 -10  -3   12.14    1.17
  -4  10   3    6.96    2.15
   3  -9  -3  100.52    7.62
   3  -9  -3  102.54    7.77
  -3   9   3   94.44    9.22
  -2   8   3   14.75    2.09
   1  -7  -3   21.84    2.05
   1  -7  -3   25.58    2.04
  -1   7   3   22.80    2.79
   0  -6  -3  525.39   39.73
   0  -6  -3  545.62   39.80
   0   6   3  522.33   39.89
   0   6   3  520.62   39.72
  -1  -5  -3   -1.61    1.24
   1   5   3    0.90    1.12
   1   5   3    0.82    0.45
   2   4   3   15.82    1.47
   2   4   3   15.90    1.94
   2   4   3   15.46    1.75
   3   3   3  404.59   30.09
   3   3   3  402.67   30.13
   3   3   3  391.06   30.11
   4   2   3   24.91    2.40
   4   2   3   24.75    2.29
   4   2   3   25.30    2.49
   5   1   3  234.19   17.94
   5   1   3  226.28   18.20
   5   1   3  246.04   17.86
   6   0   3    1.92    2.23
   6   0   3    1.85    1.36
   7  -1   3   44.23    4.05
   7  -1   3   39.12    4.33
   8  -2   3    2.74    2.85
   8  -2   3    4.80    1.91
   9  -3   3    1.97    3.19
   9  -3   3    4.81    2.27
  10  -4   3    7.07    3.74
  10  -4   3    9.82    2.80
   5 -13  -3    2.35    1.95
  -5  13   3    1.54    2.41
   4 -12  -3    5.47    1.67
   4 -12  -3    5.53    0.95
  -4  12   3    7.70    2.36
   3 -11  -3    1.67    1.26
   3 -11  -3    0.26    0.63
  -3  11   3    0.16    2.05
   2 -10  -3  288.83   22.50
   2 -10  -3  304.43   22.61
  -2  10   3  304.74   22.92
   1  -9  -3   18.22    1.95
   1  -9  -3   19.48    1.80
  -1   9   3   19.73    3.53
   0  -8  -3  300.22   23.80
   0  -8  -3  319.44   23.74
   0   8   3  308.02   23.73
   0   8   3  332.49   24.01
  -1  -7  -3   70.39    6.35
   1   7   3   80.81    5.96
   1   7   3   78.29    6.39
  -2  -6  -3    1.26    1.40
   2   6   3    2.10    1.00
   2   6   3    2.30    0.64
   2   6   3    1.46    1.41
   3   5   3  778.36   57.63
   3   5   3  766.95   57.67
   3   5   3  754.52   57.75
   4   4   3   26.98    2.51
   4   4   3   26.03    2.48
   4   4   3   22.06    2.72
   5   3   3    0.63    1.16
   5   3   3   -0.64    1.53
   5   3   3    1.72    1.13
   6   2   3   44.61    4.05
   6   2   3   37.56    4.91
   6   2   3   40.35    3.49
   7   1   3   46.94    4.05
   7   1   3   37.59    4.61
   8   0   3    4.75    3.20
   8   0   3    0.48    1.80
   9  -1   3   27.16    4.32
   9  -1   3   30.20    3.26
  10  -2   3   -2.59    3.72
   4 -14  -3    5.17    2.08
  -4  14   3    5.96    2.71
  -3  13   3   10.68    2.71
   2 -12  -3  258.05   20.47
   2 -12  -3  278.51   20.64
  -2  12   3  281.30   21.02
   1 -11  -3    3.72    1.14
   1 -11  -3    2.76    0.81
  -1  11   3    2.63    2.09
   0 -10  -3   44.66    3.99
   0 -10  -3   47.23    3.88
   0  10   3   47.98    4.74
  -1  -9  -3   90.84    6.92
  -1  -9  -3   86.23    7.33
   1   9   3   89.42    6.97
   1   9   3   89.66    7.42
  -2  -8  -3    6.23    1.89
   2   8   3    3.87    0.85
   2   8   3    2.05    1.73
  -3  -7  -3   21.10    2.39
   3   7   3   20.34    2.04
   3   7   3   17.78    1.82
   3   7   3   16.24    2.29
   4   6   3   78.35    6.44
   4   6   3   76.66    6.11
   4   6   3   79.38    6.24
   5   5   3   22.94    2.47
   5   5   3   19.43    2.34
   5   5   3   21.65    2.33
   6   4   3   22.26    2.61
   6   4   3   23.22    2.39
   6   4   3   19.85    2.62
   7   3   3   27.00    3.02
   7   3   3   27.62    3.45
   7   3   3   24.35    2.47
   8   2   3    5.65    1.86
   8   2   3    4.85    3.24
   9   1   3   23.34    4.22
   9   1   3   25.19    3.00
  10   0   3    7.81    3.97
  10   0   3    1.92    2.40
   2 -14  -3   15.37    2.16
  -2  14   3   14.22    3.12
   1 -13  -3   20.92    2.39
   1 -13  -3   23.08    2.11
  -1  13   3   24.83    3.34
   0 -12  -3    2.80    1.27
   0 -12  -3    1.34    1.19
   0  12   3   -0.18    2.18
  -1 -11  -3    5.48    1.90
  -1 -11  -3    4.43    1.21
   1  11   3    1.17    3.23
   1  11   3    5.53    1.12
  -2 -10  -3   65.52    6.92
   2  10   3   81.74    6.16
   2  10   3   81.55    6.90
  -3  -9  -3   92.15    8.11
   3   9   3   96.46    7.94
   3   9   3   97.77    7.45
  -4  -8  -3   93.16    7.82
   4   8   3   94.07    7.19
   4   8   3   89.24    7.68
   5   7   3    8.25    1.44
   5   7   3    7.04    2.01
   5   7   3    7.98    1.72
   6   6   3   30.94    3.02
   6   6   3   29.53    3.50
   6   6   3   31.56    3.40
   7   5   3   66.66    5.64
   7   5   3   59.38    6.00
   7   5   3   65.31    5.41
   8   4   3   18.04    2.07
   8   4   3   21.57    2.48
   8   4   3   20.56    3.42
   9   3   3    3.43    2.12
   9   3   3   -1.80    3.53
  10   2   3    5.74    2.46
  10   2   3   -5.26    3.92
   1 -15  -3    1.00    1.85
  -1  15   3    5.86    2.93
   0 -14  -3   49.67    4.16
   0 -14  -3   51.51    4.71
   0  14   3   48.93    5.70
  -1 -13  -3   45.91    4.86
  -1 -13  -3   55.01    4.56
   1  13   3   57.74    5.88
  -2 -12  -3  112.99    9.07
  -2 -12  -3  110.10    9.63
   2  12   3  117.69    9.68
   2  12   3  120.88    9.02
  -3 -11  -3   27.60    3.69
   3  11   3   27.27    3.35
   3  11   3   24.19    2.72
  -4 -10  -3    9.51    2.83
   4  10   3    9.44    1.93
   4  10   3    5.07    2.28
   4  10   3    5.68    1.31
  -5  -9  -3   90.40    8.08
   5   9   3   94.86    7.36
   5   9   3   90.34    7.88
   5   9   3   95.48    7.65
   6   8   3   49.34    4.54
   6   8   3   50.93    4.63
   7   7   3    3.81    1.90
   7   7   3    4.20    1.96
   7   7   3    3.91    1.91
   8   6   3    5.26    2.06
   8   6   3    6.40    2.67
   8   6   3    5.59    1.61
   9   5   3   31.77    4.43
   9   5   3   33.01    3.51
  10   4   3   12.49    2.66
  10   4   3    3.95    4.05
  -1 -15  -3   67.09    5.85
  -1 -15  -3   69.75    5.65
   1  15   3   62.36    6.90
  -2 -14  -3   17.39    2.40
  -2 -14  -3   23.32    2.98
   2  14   3   21.78    3.41
  -3 -13  -3    2.56    1.60
  -3 -13  -3    7.75    3.25
   3  13   3    6.44    1.49
   3  13   3    6.31    2.75
  -4 -12  -3    8.47    3.50
   4  12   3   12.19    1.82
   4  12   3   14.23    2.87
  -5 -11  -3   15.33    3.58
   5  11   3   17.31    2.96
   5  11   3   18.66    2.63
   5  11   3   13.00    1.94
  -6 -10  -3   58.94    6.29
   6  10   3   70.88    6.02
   6  10   3   67.93    5.58
   6  10   3   62.83    6.26
   7   9   3   30.20    3.19
   7   9   3   26.65    3.25
   7   9   3   24.59    2.92
   8   8   3    0.94    2.29
   8   8   3    5.66    2.20
   9   7   3   -3.15    2.35
   9   7   3    0.94    2.83
   9   7   3   -1.70    1.87
  -4 -14  -3   31.61    3.48
  -4 -14  -3   43.07    5.04
   4  14   3   37.17    4.47
   4  14   3   41.03    3.79
  -5 -13  -3   12.99    4.28
   5  13   3   20.77    3.50
   5  13   3   16.40    2.26
  -6 -12  -3   14.82    5.27
   6  12   3   22.25    2.53
   6  12   3   22.46    3.42
  -7 -11  -3   -0.33    3.77
   7  11   3    5.02    2.58
   7  11   3    4.46    2.62
   7  11   3    2.48    1.91
   8  10  -4   52.17    4.33
   8  10  -4   47.74    5.05
   8  10  -4   53.07    4.82
  -8 -10   4   46.55    5.58
   7  11  -4   13.50    2.60
   7  11  -4   18.39    2.42
   7  11  -4   15.18    1.77
  -7 -11   4    9.82    3.34
   6  12  -4    3.98    2.06
   6  12  -4    1.38    1.28
   6  12  -4    3.83    2.32
   5  13  -4   20.28    2.83
   5  13  -4   22.43    2.12
   5  13  -4   18.89    4.98
  -5 -13   4   17.34    2.39
   4  14  -4   46.69    5.37
  -4 -14   4   44.61    4.47
  -4 -14   4   47.65    5.56
   9   7  -4   36.80    3.85
   9   7  -4   35.15    3.64
   8   8  -4   42.47    4.00
   8   8  -4   47.90    4.30
  -8  -8   4   47.22    4.69
   7   9  -4   50.44    4.89
   7   9  -4   55.80    4.42
   7   9  -4   54.37    4.72
  -7  -9   4   52.05    5.36
   6  10  -4   11.60    2.22
   6  10  -4   14.14    1.96
   6  10  -4   13.07    1.55
   5  11  -4   41.73    4.39
   5  11  -4   41.04    3.90
   5  11  -4   40.14    3.59
   4  12  -4    2.79    1.14
   4  12  -4    1.79    1.95
   4  12  -4    4.10    2.10
  -4 -12   4    0.51    1.44
   3  13  -4    2.89    2.22
  -3 -13   4    3.28    1.60
  -3 -13   4    5.53    3.26
   2  14  -4   10.85    2.63
  -2 -14   4    8.60    1.94
   1  15  -4   10.52    2.70
  -1 -15   4   10.13    2.48
  10   4  -4   64.74    5.62
  10   4  -4   65.84    6.07
   9   5  -4   15.37    3.30
   9   5  -4   14.33    2.14
   8   6  -4    3.50    1.46
   8   6  -4   -0.20    1.27
  -8  -6   4   -1.52    1.64
   7   7  -4   66.40    5.57
   7   7  -4   66.75    5.34
   7   7  -4   65.55    5.47
  -7  -7   4   66.49    5.77
   6   8  -4    0.86    1.25
   6   8  -4    1.41    1.47
   5   9  -4   17.36    1.84
   5   9  -4   18.86    2.25
   5   9  -4   16.73    1.92
   4  10  -4   68.37    5.42
   4  10  -4   68.71    5.58
   4  10  -4   68.79    5.95
   3  11  -4   39.16    3.55
   3  11  -4   39.86    4.02
  -3 -11   4   36.74    3.48
   2  12  -4    8.42    2.08
  -2 -12   4    5.34    2.54
  -2 -12   4    5.44    1.45
   1  13  -4    2.04    2.11
  -1 -13   4    2.06    1.50
   0  14  -4    2.59    2.27
   0 -14   4    2.39    1.77
  -1  15  -4    4.10    2.49
   1 -15   4    2.70    2.12
  10   2  -4   38.31    4.44
  10   2  -4   37.68    3.87
   9   3  -4    2.49    1.49
   9   3  -4   -0.24    2.18
   8   4  -4    7.73    1.50
   8   4  -4    9.87    1.77
   7   5  -4   41.26    3.58
   7   5  -4   42.65    3.63
  -7  -5   4   40.70    3.86
   6   6  -4  100.18    7.62
   6   6  -4   94.66    7.68
   6   6  -4   98.48    7.76
  -6  -6   4  102.23    7.90
   5   7  -4    6.79    0.95
   5   7  -4    7.20    1.20
   5   7  -4    6.46    1.42
   4   8  -4   29.10    2.54
   4   8  -4   28.81    3.10
   4   8  -4   30.80    2.68
   3   9  -4    1.37    0.76
   3   9  -4    1.33    1.39
   3   9  -4    1.72    0.96
  -3  -9   4   -0.48    0.88
   2  10  -4   69.26    5.31
   2  10  -4   65.44    5.74
  -2 -10   4   65.23    5.31
   1  11  -4   39.17    4.64
  -1 -11   4   37.09    3.07
  -1 -11   4   26.53    3.35
   0  12  -4    5.33    1.89
   0 -12   4    3.90    1.37
  -1  13  -4   41.27    4.66
   1 -13   4   45.20    4.10
  -2  14  -4   36.85    4.56
  10   0  -4    6.35    4.06
  10   0  -4    5.44    1.81
   9   1  -4    2.81    3.26
   9   1  -4    3.62    1.51
   8   2  -4   38.00    3.49
   8   2  -4   37.84    3.93
   7   3  -4   32.04    2.86
   7   3  -4   31.11    3.37
   6   4  -4  107.06    8.53
   6   4  -4  111.17    8.55
  -6  -4   4  115.36    8.82
   5   5  -4    2.35    0.99
   5   5  -4    3.07    0.75
   5   5  -4    4.93    0.88
  -5  -5   4    5.13    1.19
   4   6  -4    8.35    1.31
   4   6  -4   10.08    1.08
   4   6  -4    8.84    0.95
   3   7  -4   16.78    1.45
   3   7  -4   13.45    1.58
   3   7  -4   14.98    1.75
   2   8  -4    7.82    0.95
   2   8  -4    7.98    1.45
   2   8  -4    7.38    0.90
  -2  -8   4    6.90    0.97
   1   9  -4   47.58    4.34
   1   9  -4   53.16    3.95
  -1  -9   4   47.55    3.99
   0  10  -4   40.60    3.94
  -1  11  -4  158.99   13.10
   1 -11   4  178.55   12.92
  -2  12  -4    7.86    2.08
   2 -12   4    9.03    1.71
  -3  13  -4    1.31    2.11
   3 -13   4    0.56    1.90
  -4  14  -4    0.95    2.40
   4 -14   4    2.99    2.30
  10  -2  -4   53.02    4.95
  10  -2  -4   44.94    5.96
   9  -1  -4    7.44    3.71
   9  -1  -4    4.06    1.53
   8   0  -4  183.89   15.99
   8   0  -4  207.40   15.16
   7   1  -4    4.17    2.54
   7   1  -4    3.46    1.04
   6   2  -4    2.65    1.57
   6   2  -4    1.42    0.94
   5   3  -4   31.38    2.63
   5   3  -4   29.06    2.50
  -5  -3   4   29.97    2.78
   4   4  -4    4.60    0.77
   4   4  -4    3.58    0.69
   4   4  -4    4.07    0.87
  -4  -4   4    5.35    1.01
   3   5  -4    1.20    0.55
   3   5  -4    2.08    0.48
   3   5  -4    2.09    0.83
   2   6  -4   46.67    3.56
   2   6  -4   45.65    3.80
   2   6  -4   48.05    3.62
  -2  -6   4   43.55    3.57
   1   7  -4  177.55   13.26
   1   7  -4  176.13   13.08
  -1  -7   4  166.78   13.10
   0   8  -4    0.58    1.09
   0  -8   4    0.20    0.69
  -1   9  -4    1.77    1.24
   1  -9   4    1.13    0.88
  -2  10  -4    2.04    1.50
   2 -10   4    1.92    1.16
  -3  11  -4    4.55    1.74
   3 -11   4    3.02    1.54
  -4  12  -4    2.84    2.05
   4 -12   4    2.70    1.86
   5 -13   4   84.31    7.54
  10  -4  -4   74.92    8.05
   9  -3  -4   -5.50    3.32
   9  -3  -4    1.24    1.53
   8  -2  -4   40.81    4.72
   8  -2  -4   45.04    3.87
   7  -1  -4    2.13    2.61
   7  -1  -4    3.22    1.01
   6   0  -4    2.02    2.23
   6   0  -4    1.17    0.76
   5   1  -4   14.30    2.02
   5   1  -4   15.10    1.30
  -5  -1   4    9.26    1.33
   4   2  -4  101.21    8.14
   4   2  -4  118.37    8.21
  -4  -2   4  103.12    8.30
   3   3  -4  126.76   10.24
   3   3  -4  133.34   10.30
   3   3  -4  138.47   10.22
  -3  -3   4  144.01   10.33
   2   4  -4  103.28    7.73
   2   4  -4  102.42    7.61
   2   4  -4   97.02    7.62
   1   5  -4    8.95    1.06
   1   5  -4    7.72    0.79
  -1  -5   4    7.51    0.82
   0   6  -4   91.98    7.03
   0  -6   4   88.73    6.86
  -1   7  -4  144.79   11.34
   1  -7   4  150.83   11.21
  -2   8  -4   13.13    1.65
   2  -8   4   11.82    1.36
  -3   9  -4   69.38    5.89
   3  -9   4   73.98    5.71
  -4  10  -4    4.17    1.69
   4 -10   4    5.30    1.58
  -5  11  -4  271.71   21.61
   5 -11   4  296.26   21.78
   5 -11   4  278.21   21.57
  -6  12  -4    2.46    2.29
   6 -12   4    1.82    2.69
   6 -12   4    2.08    2.50
   9  -5  -4   12.69    3.39
   9  -5  -4   15.55    2.06
   8  -4  -4    9.22    2.68
   8  -4  -4    8.63    1.55
   7  -3  -4   31.74    3.50
   7  -3  -4   34.88    3.06
   6  -2  -4    1.20    1.70
   6  -2  -4    2.00    0.85
   5  -1  -4   13.19    1.47
   5  -1  -4   18.27    2.00
   4   0  -4  357.28   25.16
   4   0  -4  324.68   25.29
  -4   0   4  320.16   25.18
   3   1  -4  102.95    8.04
   3   1  -4  110.46    8.16
   2   2  -4   39.60    3.00
   2   2  -4   37.45    3.03
  -2  -2   4   42.13    3.18
   1   3  -4   11.00    0.99
   1   3  -4   14.07    1.28
  -1  -3   4   12.91    1.28
  -1  -3   4   12.43    0.98
   0   4  -4   91.86    7.29
   0   4  -4  102.32    7.42
   0  -4   4   97.12    7.32
  -1   5  -4   29.07    2.46
   1  -5   4   27.58    2.28
  -2   6  -4   19.28    1.94
   2  -6   4   15.68    1.62
  -3   7  -4  263.12   19.77
   3  -7   4  257.86   19.70
  -4   8  -4   23.51    2.78
   4  -8   4   24.11    2.66
   4  -8   4   26.08    3.00
  -5   9  -4   66.76    5.63
   5  -9   4   65.06    5.79
   5  -9   4   64.42    5.63
   6 -10   4    0.28    2.12
   6 -10   4    0.24    2.11
   7 -11   4    2.46    2.51
   7 -11   4    2.08    2.74
   9  -7  -4   41.12    3.93
   9  -7  -4   37.98    4.51
   8  -6  -4    0.22    1.35
   8  -6  -4    1.49    2.30
  -8   6   4   -2.10    0.92
   7  -5  -4   50.48    4.73
   7  -5  -4   48.20    4.15
  -7   5   4   50.32    4.08
   6  -4  -4  127.03    9.74
   6  -4  -4  123.51    9.94
  -6   4   4  130.75    9.76
   5  -3  -4   32.32    2.70
   5  -3  -4   33.88    2.97
  -5   3   4   32.33    2.86
   4  -2  -4  115.14    8.88
   4  -2  -4  117.69    8.95
  -4   2   4  118.91    8.96
   3  -1  -4  112.20    8.78
   3  -1  -4  115.53    8.81
  -3   1   4  120.70    8.84
   2   0  -4  122.48    9.54
   2   0  -4  130.64    9.54
   1   1  -4   75.85    5.23
  -1  -1   4   60.29    5.48
   0   2  -4   24.98    2.05
   0  -2   4   28.45    2.24
   0  -2   4   27.23    2.05
  -1   3  -4  225.87   19.93
   1  -3   4  281.28   19.94
   1  -3   4  289.10   20.01
  -2   4  -4  119.61    9.24
   2  -4   4  123.74    9.19
   2  -4   4  120.13    9.25
  -3   5  -4   95.08    7.39
   3  -5   4   96.86    7.42
   3  -5   4   95.02    7.34
  -4   6  -4   31.34    2.79
   4  -6   4   27.45    2.74
   4  -6   4   27.99    2.76
   5  -7   4   -0.44    1.28
   5  -7   4   -1.84    1.34
   6  -8   4    2.85    1.69
   6  -8   4    0.79    1.54
   6  -8   4    1.58    1.84
   7  -9   4   85.25    7.78
   7  -9   4   80.79    7.09
   8  -8  -4   56.00    4.75
   8  -8  -4   47.24    5.10
  -8   8   4   55.66    4.73
   7  -7  -4   77.67    6.21
   7  -7  -4   75.57    6.61
  -7   7   4   79.51    6.34
   6  -6  -4  116.75    8.89
   6  -6  -4  113.95    9.06
  -6   6   4  116.04    9.04
   5  -5  -4    2.75    0.76
   5  -5  -4    2.72    1.03
  -5   5   4    4.52    1.26
   4  -4  -4    4.02    0.65
   4  -4  -4    3.99    0.79
  -4   4   4    3.83    1.19
   3  -3  -4  147.58   11.28
   3  -3  -4  151.51   11.29
  -3   3   4  149.14   11.40
   2  -2  -4   42.04    3.32
   2  -2  -4   41.36    3.31
  -2   2   4   47.26    3.47
   1  -1  -4   78.95    5.95
   1  -1  -4   80.57    5.98
  -1   1   4   77.15    6.13
   0   0  -4   70.41    5.65
   0   0   4   78.23    5.62
  -1   1  -4  361.56   26.65
   1  -1   4  346.61   26.66
  -2   2  -4  366.25   29.06
   2  -2   4  394.13   29.12
   2  -2   4  398.29   29.07
   3  -3   4  122.68    9.51
   3  -3   4  126.26    9.52
   4  -4   4   77.88    5.99
   4  -4   4   74.33    6.02
   5  -5   4   39.73    3.16
   5  -5   4   32.41    3.25
   5  -5   4   25.35    3.32
   6  -6   4   39.72    4.37
   6  -6   4   48.57    4.13
   6  -6   4   44.10    4.22
   7  -7   4  242.79   17.06
   7  -7   4  198.73   17.00
   7  -7   4  219.25   17.11
   8  -8   4    3.88    2.46
   8  -8   4    3.89    2.70
   8  -8   4    5.23    2.51
   8 -10  -4   59.47    5.94
   8 -10  -4   55.23    4.98
  -8  10   4   56.18    5.21
   7  -9  -4   65.27    5.30
   7  -9  -4   62.60    5.86
   6  -8  -4    0.17    1.47
   6  -8  -4    1.01    0.99
  -6   8   4    0.80    1.57
   5  -7  -4    5.40    0.92
   5  -7  -4    5.52    1.21
  -5   7   4    5.38    1.62
   4  -6  -4    7.62    1.13
   4  -6  -4    9.01    0.96
  -4   6   4   10.57    1.67
   3  -5  -4    1.57    0.50
   3  -5  -4    1.66    0.63
  -3   5   4    1.73    1.25
   2  -4  -4  105.55    7.91
   2  -4  -4  104.17    7.91
  -2   4   4  103.69    8.25
   1  -3  -4   12.57    1.13
   1  -3  -4   13.46    1.20
  -1   3   4   13.78    1.14
  -1   3   4   14.38    1.50
   0  -2  -4   25.59    2.29
   0   2   4   29.66    2.39
   0   2   4   28.48    2.17
  -1  -1  -4  332.10   26.83
   1   1   4  369.32   26.78
   1   1   4  366.58   26.89
   2   0   4  142.13   10.26
   2   0   4  126.71   10.52
   3  -1   4   78.90    7.02
   3  -1   4  104.77    7.12
   4  -2   4  125.60   10.22
   4  -2   4  139.83   10.24
   5  -3   4  310.51   22.29
   5  -3   4  277.02   22.26
   6  -4   4   65.32    5.76
   7  -5   4   83.99    6.96
   7  -5   4   80.24    6.93
   8  -6   4    3.46    2.51
   8  -6   4    6.14    2.39
   8  -6   4    0.97    2.50
   9  -7   4   -1.93    3.02
   9  -7   4   -3.47    2.69
   7 -11  -4   16.85    2.77
  -7  11   4   17.88    2.70
   6 -10  -4   14.81    2.20
   6 -10  -4   16.36    1.71
  -6  10   4   15.70    2.45
   5  -9  -4   17.21    1.83
   5  -9  -4   17.57    1.99
  -5   9   4   16.58    2.42
   4  -8  -4   31.41    2.76
   4  -8  -4   30.85    2.54
  -4   8   4   28.31    3.47
   3  -7  -4   15.60    1.64
   3  -7  -4   14.25    1.40
  -3   7   4   16.55    2.11
   2  -6  -4   46.07    3.65
   2  -6  -4   47.31    3.71
  -2   6   4   48.97    4.28
   1  -5  -4   12.40    1.17
   1  -5  -4    9.06    1.04
  -1   5   4    8.46    1.52
   0  -4  -4   96.46    7.69
   0   4   4  102.93    7.60
   0   4   4  101.29    7.78
  -1  -3  -4  248.15   21.11
   1   3   4  290.00   21.02
   1   3   4  298.33   21.11
  -2  -2  -4  372.61   28.58
   2   2   4  384.69   28.55
   3   1   4   93.58    7.74
   3   1   4  104.17    7.86
   3   1   4  103.66    7.76
   4   0   4   78.46    6.18
   4   0   4   76.77    6.45
   4   0   4   78.33    6.30
   5  -1   4   86.16    7.75
   5  -1   4   97.16    7.53
   5  -1   4  103.88    7.80
   6  -2   4   20.80    2.27
   6  -2   4   15.90    2.45
   6  -2   4   16.49    2.66
   7  -3   4    3.52    2.33
   7  -3   4    2.02    2.15
   7  -3   4    4.91    1.97
   8  -4   4   10.68    2.43
   8  -4   4    9.21    2.67
   9  -5   4   -3.43    2.54
   9  -5   4   -0.95    3.02
   6 -12  -4    4.40    2.01
   6 -12  -4    0.07    1.21
  -6  12   4    0.11    2.28
   5 -11  -4   45.02    4.35
   5 -11  -4   45.46    3.79
  -5  11   4   48.21    5.00
   4 -10  -4   73.87    5.80
   4 -10  -4   76.41    6.03
  -4  10   4   75.24    6.65
   3  -9  -4    2.53    0.97
   3  -9  -4    1.64    0.64
  -3   9   4   -0.37    1.76
   2  -8  -4    7.92    0.88
   2  -8  -4    7.14    1.01
  -2   8   4    7.31    1.95
   1  -7  -4  177.27   13.56
   1  -7  -4  179.07   13.57
  -1   7   4  181.85   13.90
   0  -6  -4   89.38    7.03
   0   6   4   92.51    6.87
   0   6   4   87.49    7.22
  -1  -5  -4   22.79    2.71
   1   5   4   25.90    2.77
   1   5   4   28.08    2.18
  -2  -4  -4  101.34    8.37
   2   4   4  116.76    8.17
   2   4   4  110.27    8.33
   2   4   4   99.16    8.25
   3   3   4  119.51    8.77
   3   3   4  114.79    8.62
   3   3   4  102.70    8.66
   4   2   4  135.78   10.63
   4   2   4  131.58   10.73
   4   2   4  145.28   10.57
   5   1   4  110.92    8.15
   5   1   4  100.65    8.62
   5   1   4  102.78    8.30
   6   0   4    4.47    2.63
   6   0   4    6.13    1.64
   6   0   4    5.60    1.03
   7  -1   4   32.09    3.81
   7  -1   4   33.96    3.57
   8  -2   4   44.83    4.77
   8  -2   4   46.22    4.67
   9  -3   4   25.42    5.52
   9  -3   4   30.11    3.49
   5 -13  -4   25.40    3.05
  -5  13   4   29.13    3.63
   4 -12  -4    3.30    1.61
   4 -12  -4    2.10    0.86
  -4  12   4    2.51    2.42
   3 -11  -4   38.84    3.23
   3 -11  -4   43.40    3.66
  -3  11   4   38.96    4.71
   2 -10  -4   66.05    5.34
   2 -10  -4   66.43    5.17
  -2  10   4   68.66    6.11
   1  -9  -4   49.78    4.04
   1  -9  -4   49.29    4.03
  -1   9   4   52.37    4.82
   0  -8  -4   -1.34    1.19
   0  -8  -4   -0.10    0.72
   0   8   4   -0.21    1.67
   0   8   4    0.95    0.70
  -1  -7  -4  126.24   10.41
   1   7   4  137.65   10.14
   1   7   4  135.24   10.51
  -2  -6  -4   14.50    2.00
   2   6   4   15.09    2.07
   2   6   4   16.06    1.53
  -3  -5  -4   96.58    7.29
   3   5   4   83.74    7.23
   3   5   4   90.74    7.08
   3   5   4   90.80    6.95
   4   4   4   66.39    5.52
   4   4   4   71.90    5.41
   4   4   4   63.83    5.55
   5   3   4  281.43   22.37
   5   3   4  289.90   22.45
   5   3   4  309.83   22.32
   6   2   4   22.66    2.45
   6   2   4   19.47    2.44
   6   2   4   23.43    3.04
   7   1   4   33.34    4.21
   7   1   4   38.12    3.77
   8   0   4  115.44   10.12
   8   0   4  117.70    9.39
   9  -1   4   29.47    4.34
   9  -1   4   29.72    3.41
  10  -2   4   25.79    4.39
  10  -2   4   24.13    3.86
   4 -14  -4   43.05    4.62
  -4  14   4   50.35    5.67
   3 -13  -4    2.31    2.86
   3 -13  -4    3.79    0.82
  -3  13   4    1.06    2.56
   2 -12  -4    6.59    1.49
   2 -12  -4    7.29    0.95
  -2  12   4    8.54    2.61
   1 -11  -4   34.43    3.32
   1 -11  -4   36.55    3.14
  -1  11   4   42.13    4.65
   0 -10  -4   40.98    3.41
   0 -10  -4   35.76    3.65
   0  10   4   41.38    4.59
  -1  -9  -4    0.56    1.76
   1   9   4   -0.14    1.95
   1   9   4   -0.01    0.85
  -2  -8  -4    6.04    2.11
   2   8   4    8.41    2.06
   2   8   4   10.97    1.18
  -3  -7  -4  215.39   17.23
   3   7   4  220.65   17.26
   3   7   4  234.07   17.06
   3   7   4  224.81   16.96
   4   6   4   26.40    3.28
   4   6   4   28.06    2.95
   4   6   4   29.32    2.64
   5   5   4   36.44    3.47
   5   5   4   33.28    3.60
   6   4   4  102.86    7.88
   6   4   4   90.71    8.13
   6   4   4   98.80    7.86
   7   3   4   10.08    1.92
   7   3   4    1.76    2.74
   7   3   4    6.09    1.45
   8   2   4   35.67    4.89
   8   2   4   50.83    4.63
   9   1   4   33.05    4.42
   9   1   4   28.22    3.41
  10   0   4    2.88    2.58
  10   0   4    5.78    3.84
   2 -14  -4    9.70    1.95
  -2  14   4    9.98    3.09
   1 -13  -4    2.34    0.92
   1 -13  -4    2.11    1.45
  -1  13   4   -0.02    2.62
   0 -12  -4    4.75    1.36
   0 -12  -4    4.13    1.40
   0  12   4    6.78    2.57
  -1 -11  -4  154.79   11.99
  -1 -11  -4  159.83   12.28
   1  11   4  153.11   11.94
   1  11   4  159.29   13.10
  -2 -10  -4   -0.23    2.21
   2  10   4    1.98    1.04
   2  10   4    0.88    2.14
  -3  -9  -4   55.09    5.80
   3   9   4   59.95    5.79
   3   9   4   63.71    4.91
  -4  -8  -4   20.61    2.99
   4   8   4   21.22    2.37
   4   8   4   17.99    3.25
   4   8   4   26.21    2.50
   5   7   4    1.33    1.67
   5   7   4    0.81    1.97
   5   7   4    1.46    1.34
   6   6   4   42.13    4.44
   6   6   4   48.12    4.51
   6   6   4   43.93    4.29
   7   5   4   91.92    7.47
   7   5   4   90.42    7.29
   7   5   4   84.17    7.68
   8   4   4   11.32    2.31
   8   4   4    7.55    3.12
   9   3   4   24.04    4.35
   9   3   4   29.55    3.88
  10   2   4   23.63    3.39
  10   2   4   24.64    4.71
   1 -15  -4   11.50    2.12
  -1  15   4    8.37    3.22
   0 -14  -4    1.31    1.61
   0 -14  -4    3.49    1.30
   0  14   4    1.22    2.78
  -1 -13  -4   39.76    4.30
  -1 -13  -4   43.74    3.96
   1  13   4   41.48    5.18
  -2 -12  -4    8.37    2.60
  -2 -12  -4    6.27    1.51
   2  12   4    7.46    1.43
   2  12   4    6.57    2.71
  -3 -11  -4   10.20    2.92
   3  11   4    3.35    2.46
   3  11   4    2.68    1.28
  -4 -10  -4    5.14    2.80
   4  10   4    2.16    2.42
   4  10   4    3.87    1.30
  -5  -9  -4   56.09    6.07
   5   9   4   55.41    5.64
   5   9   4   57.63    5.36
   5   9   4   60.30    4.91
   6   8   4    3.38    2.23
   6   8   4    3.83    1.92
   6   8   4    2.11    1.71
   7   7   4  227.96   17.43
   7   7   4  220.44   17.41
   7   7   4  228.52   17.36
   8   6   4    9.54    2.23
   8   6   4    5.13    2.86
   8   6   4    5.53    1.83
   9   5   4    3.55    2.42
   9   5   4    0.34    4.46
  -1 -15  -4    3.81    1.74
  -1 -15  -4    4.18    1.85
   1  15   4    2.73    3.14
  -2 -14  -4   34.57    3.79
  -2 -14  -4   39.95    3.98
   2  14   4   34.32    4.38
  -3 -13  -4   -0.31    3.06
   3  13   4    0.94    1.71
   3  13   4    2.38    3.05
  -4 -12  -4   -0.94    3.30
   4  12   4    0.77    1.46
   4  12   4    0.84    2.71
  -5 -11  -4  209.78   18.23
   5  11   4  238.46   18.04
   5  11   4  235.83   17.56
  -6 -10  -4   -0.22    3.21
   6  10   4   -0.76    2.23
   6  10   4    1.46    2.48
   6  10   4    0.64    1.65
  -7  -9  -4   68.29    7.19
   7   9   4   65.37    6.02
   7   9   4   62.62    6.28
   7   9   4   76.47    6.32
   8   8   4    4.68    2.18
   8   8   4    5.23    2.96
   8   8   4    9.22    2.45
   9   7   4    2.67    2.57
   9   7   4    1.95    1.83
   9   7   4    5.16    3.13
  -4 -14  -4    1.95    3.60
  -4 -14  -4    0.06    1.75
   4  14   4    1.40    1.69
   4  14   4   -1.93    3.02
  -5 -13  -4   55.71    6.54
   5  13   4   62.73    5.56
   5  13   4   66.34    6.66
  -6 -12  -4    6.44    4.07
   6  12   4    2.00    2.85
   6  12   4    4.13    1.85
  -7 -11  -4   -2.56    3.78
   7  11   4    3.59    2.03
   7  11   4   -1.94    2.58
   7  11   4    3.76    2.73
   8  10  -5   70.90    5.50
   8  10  -5   69.07    5.91
  -8 -10   5   59.50    6.65
   7  11  -5    4.11    1.94
   7  11  -5    3.08    1.27
   7  11  -5    5.24    2.26
  -7 -11   5    0.93    3.06
   6  12  -5    1.54    2.28
   6  12  -5    0.43    1.98
   6  12  -5    2.29    1.24
  -6 -12   5   -1.53    1.51
  -6 -12   5   -1.93    3.78
   5  13  -5   54.06    4.89
   5  13  -5   46.64    5.20
  -5 -13   5   43.84    4.45
   4  14  -5   36.64    4.51
   4  14  -5   33.07    3.39
  -4 -14   5   32.08    4.87
  -4 -14   5   32.23    3.29
   9   7  -5   10.94    1.92
   9   7  -5    7.85    1.61
   8   8  -5    4.04    1.22
   8   8  -5    4.07    1.70
  -8  -8   5    4.70    2.20
   7   9  -5    1.37    1.55
   7   9  -5    1.56    1.06
   7   9  -5    0.34    1.75
  -7  -9   5    2.40    2.26
   6  10  -5   26.10    2.54
   6  10  -5   28.47    2.95
   6  10  -5   28.45    2.97
  -6 -10   5   16.37    3.62
   5  11  -5    0.48    1.57
   5  11  -5    3.03    1.99
   5  11  -5    0.86    1.05
  -5 -11   5    0.09    1.33
   4  12  -5  114.97    9.36
  -4 -12   5  112.04    8.92
   3  13  -5    2.07    1.55
   3  13  -5    3.47    2.20
  -3 -13   5    3.81    3.11
  -3 -13   5   -0.44    1.54
   2  14  -5   16.66    2.99
  -2 -14   5   21.26    2.42
   1  15  -5   42.43    5.12
  10   4  -5    1.23    1.83
  10   4  -5    1.94    2.02
   9   5  -5    4.69    1.62
   9   5  -5    6.38    1.93
   8   6  -5    2.86    1.23
   8   6  -5    5.20    1.48
  -8  -6   5    1.19    1.95
   7   7  -5   10.17    1.53
  -7  -7   5    7.30    1.98
   6   8  -5  158.49   12.06
   6   8  -5  154.49   11.94
   6   8  -5  162.23   12.37
  -6  -8   5  153.12   12.70
   5   9  -5   72.79    6.16
   5   9  -5   73.51    5.93
   5   9  -5   74.28    5.74
   4  10  -5   82.76    6.76
   4  10  -5   80.81    6.41
   4  10  -5   80.96    6.50
   3  11  -5   31.92    3.08
   3  11  -5   31.18    3.59
  -3 -11   5   30.25    3.03
   2  12  -5    9.24    2.19
  -2 -12   5    8.36    1.53
  -2 -12   5    8.52    2.62
   1  13  -5   39.00    4.57
  -1 -13   5   42.62    3.93
   0  14  -5   27.20    3.45
   0 -14   5   35.56    3.66
  -1  15  -5   38.00    4.77
   1 -15   5   44.55    4.57
  10   2  -5   25.67    2.80
  10   2  -5   24.07    3.53
   9   3  -5    5.82    1.53
   9   3  -5    0.07    1.98
   8   4  -5   80.62    6.48
   8   4  -5   79.61    6.39
   7   5  -5   39.46    3.22
   7   5  -5   37.63    3.32
  -7  -5   5   32.21    3.78
   6   6  -5  269.69   20.39
   6   6  -5  260.37   20.43
  -6  -6   5  280.63   20.61
   5   7  -5   39.80    3.31
   5   7  -5   40.33    3.68
   5   7  -5   40.34    3.73
  -5  -7   5   44.20    4.11
   4   8  -5    0.01    0.93
   4   8  -5    0.25    1.35
   4   8  -5    0.42    0.70
   3   9  -5   16.17    1.80
   3   9  -5   15.34    1.59
   3   9  -5   14.71    2.02
  -3  -9   5   15.15    1.56
   2  10  -5   12.99    2.10
   2  10  -5   18.22    1.67
  -2 -10   5   17.59    1.69
   1  11  -5   20.73    2.69
  -1 -11   5   22.54    2.40
   0  12  -5   59.92    5.34
   0 -12   5   57.64    4.98
  -1  13  -5   39.98    4.32
   1 -13   5   40.42    3.97
  -2  14  -5    2.49    2.31
  10   0  -5    0.17    1.70
  10   0  -5    4.68    3.81
   9   1  -5   18.64    3.39
   9   1  -5   12.97    1.85
   8   2  -5   96.01    8.30
   8   2  -5   93.44    7.39
   7   3  -5   74.02    5.92
   7   3  -5   76.85    6.12
   6   4  -5    3.87    0.93
   6   4  -5    2.99    0.89
  -6  -4   5    2.55    1.41
   5   5  -5    4.67    0.73
   5   5  -5    3.22    0.85
  -5  -5   5    4.00    1.24
   4   6  -5   23.95    2.15
   4   6  -5   24.15    2.46
   4   6  -5   24.51    2.06
  -4  -6   5   25.37    2.81
   3   7  -5   35.36    2.80
   3   7  -5   35.58    2.89
   3   7  -5   33.86    3.24
   2   8  -5  185.60   13.71
   2   8  -5  181.05   13.90
  -2  -8   5  177.14   13.72
   1   9  -5  167.27   12.29
   1   9  -5  160.35   12.56
  -1  -9   5  159.25   12.33
   0  10  -5  110.38    8.80
   0 -10   5  111.72    8.64
  -1  11  -5    2.00    1.65
   1 -11   5    3.52    1.26
  -2  12  -5   13.89    2.33
   2 -12   5   17.90    2.08
  -3  13  -5   34.71    4.01
   3 -13   5   36.08    4.00
  10  -2  -5   28.71    3.25
  10  -2  -5   24.56    4.90
   9  -1  -5   16.31    2.10
   9  -1  -5   22.77    4.09
   8   0  -5    1.26    1.16
   8   0  -5    1.38    3.04
   7   1  -5    7.50    1.19
   7   1  -5    6.43    2.46
   6   2  -5   55.08    4.71
   6   2  -5   54.07    4.49
   5   3  -5   86.93    6.86
   5   3  -5   94.47    6.88
  -5  -3   5   86.98    7.13
   4   4  -5  101.93    8.16
   4   4  -5  107.68    8.12
  -4  -4   5  112.32    8.32
   3   5  -5  453.70   33.35
   3   5  -5  445.87   33.46
   3   5  -5  428.36   33.37
  -3  -5   5  447.52   33.52
   2   6  -5  171.38   13.03
   2   6  -5  185.63   12.97
   2   6  -5  155.49   12.97
   1   7  -5   52.06    4.27
   1   7  -5   52.53    3.97
  -1  -7   5   49.73    4.00
   0   8  -5   79.56    6.16
   0  -8   5   74.16    5.93
  -1   9  -5   54.31    5.22
   1  -9   5   71.31    5.00
  -2  10  -5   21.00    2.83
   2 -10   5   24.73    2.58
  -3  11  -5   22.41    2.60
   3 -11   5   19.46    2.31
  -4  12  -5   11.12    2.32
   4 -12   5   12.33    3.08
   4 -12   5    9.18    2.22
  -5  13  -5    2.83    2.47
   5 -13   5    0.83    2.50
   5 -13   5    5.39    3.62
  10  -4  -5    2.18    1.80
   9  -3  -5    3.15    1.58
   9  -3  -5    4.94    3.45
   8  -2  -5  102.34    7.87
   8  -2  -5   94.07    9.02
   7  -1  -5    7.42    1.21
   7  -1  -5    7.08    2.71
   6   0  -5    0.09    0.81
   6   0  -5   -0.27    2.14
   5   1  -5  388.59   29.81
   5   1  -5  404.04   29.97
   4   2  -5  159.22   11.44
   4   2  -5  143.13   11.41
   3   3  -5  360.86   27.11
   3   3  -5  342.49   27.14
  -3  -3   5  379.69   27.25
   2   4  -5    1.02    0.68
   2   4  -5    0.46    0.37
   2   4  -5    1.21    0.32
  -2  -4   5    1.36    0.83
   1   5  -5   17.85    1.52
   1   5  -5   20.44    1.88
  -1  -5   5   19.19    1.55
   0   6  -5   41.18    3.38
   0   6  -5   40.33    3.06
   0  -6   5   39.07    3.14
  -1   7  -5   55.03    4.61
   1  -7   5   57.64    4.41
  -2   8  -5   34.35    3.15
   2  -8   5   32.31    2.91
  -3   9  -5  103.54    8.26
   3  -9   5  104.83    8.14
  -4  10  -5    7.43    1.88
   4 -10   5    6.22    1.67
   4 -10   5    3.90    2.21
  -5  11  -5   45.33    4.73
   5 -11   5   43.94    5.24
   5 -11   5   49.14    4.80
   6 -12   5    0.96    2.63
   6 -12   5   -2.00    2.75
   9  -5  -5    5.14    3.14
   9  -5  -5    5.88    1.64
   8  -4  -5   81.42    8.00
   8  -4  -5   96.60    7.27
   7  -3  -5   87.50    6.73
   7  -3  -5   82.22    7.30
   6  -2  -5   54.22    5.13
   6  -2  -5   58.02    4.52
   5  -1  -5  410.80   32.35
   5  -1  -5  409.49   32.22
  -5   1   5  462.61   32.22
   4   0  -5   -1.12    1.17
   4   0  -5    0.21    0.45
  -4   0   5    2.25    1.03
   3   1  -5  244.34   17.47
   3   1  -5  219.01   17.42
   2   2  -5   19.91    1.52
   2   2  -5   20.30    1.60
  -2  -2   5   19.17    2.03
   1   3  -5    4.38    0.44
  -1  -3   5    3.67    0.43
  -1  -3   5    3.94    0.89
   0   4  -5  126.06    9.36
   0   4  -5  118.04    9.23
   0  -4   5  127.73    9.39
   0  -4   5  119.86    9.25
  -1   5  -5  223.45   16.61
   1  -5   5  209.70   16.50
   1  -5   5  224.28   16.64
  -2   6  -5  124.81    9.55
   2  -6   5  125.13    9.61
   2  -6   5  121.90    9.43
  -3   7  -5    0.60    1.12
   3  -7   5   -0.61    0.95
   3  -7   5   -1.37    1.29
  -4   8  -5   -0.33    1.52
   4  -8   5    2.52    1.31
   4  -8   5   -0.15    1.64
   5  -9   5   62.61    5.60
   5  -9   5   65.27    5.70
   6 -10   5   15.79    2.70
   6 -10   5   14.09    2.75
   9  -7  -5    9.07    1.88
   9  -7  -5    5.31    3.08
   8  -6  -5    5.62    1.46
   8  -6  -5    3.46    2.38
   7  -5  -5   41.07    4.26
   7  -5  -5   42.49    3.56
  -7   5   5   39.01    4.43
   6  -4  -5    1.48    0.92
   6  -4  -5    2.35    1.38
  -6   4   5    4.52    1.16
   5  -3  -5  105.34    7.79
   5  -3  -5  100.37    7.64
  -5   3   5   95.31    7.80
   4  -2  -5  164.66   12.60
   4  -2  -5  160.48   12.63
  -4   2   5  174.63   12.67
   3  -1  -5  249.25   18.26
   3  -1  -5  241.78   18.26
  -3   1   5  236.27   18.34
   2   0  -5   -0.16    0.30
   2   0  -5   -0.16    0.33
  -2   0   5   -0.39    1.30
   1   1  -5  895.53   67.24
   0   2  -5  180.13   14.28
   0  -2   5  191.58   14.28
   0  -2   5  198.03   14.42
  -1   3  -5   44.66    3.99
   1  -3   5   60.11    4.01
  -2   4  -5    7.55    0.95
   2  -4   5    9.82    0.98
   2  -4   5    9.75    1.15
  -3   5  -5  109.96    8.38
   3  -5   5  107.87    8.40
   3  -5   5  110.99    8.48
  -4   6  -5    0.96    0.97
   4  -6   5    0.82    1.14
   4  -6   5   -1.19    0.91
   4  -6   5    0.96    1.12
   5  -7   5    4.04    1.48
   5  -7   5    4.28    1.52
  -6   8  -5   51.84    4.53
   6  -8   5   53.65    4.89
  -7   9  -5   10.10    1.82
   7  -9   5   12.96    2.52
   7  -9   5    4.68    2.63
   8  -8  -5    4.73    2.47
   8  -8  -5    6.99    1.60
  -8   8   5    5.75    1.62
   7  -7  -5    9.57    1.49
   7  -7  -5    9.62    2.10
  -7   7   5   11.54    1.77
   6  -6  -5  331.94   24.27
   6  -6  -5  320.19   24.36
  -6   6   5  312.22   24.39
   5  -5  -5    3.48    0.82
   5  -5  -5    4.51    1.07
  -5   5   5    5.90    1.46
   4  -4  -5  125.02    9.28
   4  -4  -5  123.38    9.24
  -4   4   5  116.28    9.46
   3  -3  -5  383.72   29.94
   3  -3  -5  398.65   29.94
  -3   3   5  412.28   30.04
   2  -2  -5   22.04    1.81
   2  -2  -5   21.20    1.73
  -2   2   5   22.82    2.05
   1  -1  -5  929.78   67.27
   1  -1  -5  913.30   67.30
  -1   1   5  905.83   67.27
  -1   1   5  834.82   67.41
   0   0  -5    0.64    0.43
   0   0   5    0.03    0.30
   0   0   5    1.85    1.59
  -1   1  -5   36.51    2.87
   1  -1   5   34.19    2.95
  -2   2  -5    6.73    0.99
   2  -2   5    6.70    1.38
   2  -2   5    8.12    1.33
   3  -3   5   -0.32    0.89
   3  -3   5   -0.89    0.83
   3  -3   5    0.18    1.00
   4  -4   5    1.34    1.14
   4  -4   5   -1.39    1.22
   4  -4   5   -0.22    1.05
   5  -5   5   90.89    7.50
   5  -5   5   97.38    7.54
   6  -6   5   44.70    4.37
   6  -6   5   48.87    4.37
   6  -6   5   37.79    4.50
   7  -7   5    8.00    2.26
   7  -7   5    6.43    2.25
   7  -7   5    5.60    2.30
   8  -8   5   -2.26    2.39
   8  -8   5    3.97    2.72
   8  -8   5    2.43    2.77
   8 -10  -5   84.05    7.46
   8 -10  -5   79.98    6.63
  -8  10   5   80.22    6.88
   7  -9  -5    1.98    1.26
   7  -9  -5    2.88    2.01
  -7   9   5   -0.65    1.91
   6  -8  -5  180.57   14.19
   6  -8  -5  187.34   14.04
  -6   8   5  185.57   14.34
   5  -7  -5   47.37    3.88
   5  -7  -5   45.25    3.71
  -5   7   5   45.16    4.38
   4  -6  -5   27.84    2.28
   4  -6  -5   27.17    2.45
  -4   6   5   26.11    3.24
   3  -5  -5  461.40   35.57
   3  -5  -5  471.69   35.58
  -3   5   5  486.74   35.76
   2  -4  -5    0.42    0.45
   2  -4  -5    1.07    0.45
  -2   4   5    0.33    1.03
   1  -3  -5    5.28    0.66
   1  -3  -5    4.61    0.54
  -1   3   5    5.32    0.95
  -1   3   5    4.99    0.55
   0  -2  -5  176.15   14.44
   0   2   5  196.98   14.39
   0   2   5  200.06   14.52
  -1  -1  -5   36.73    3.02
   1   1   5   35.21    3.33
   1   1   5   37.16    2.88
  -2   0  -5    0.56    0.80
   2   0   5    0.34    0.96
   2   0   5    1.15    1.80
   2   0   5   -0.19    0.73
   3  -1   5   79.53    6.25
   4  -2   5   54.97    5.43
   4  -2   5   78.69    5.45
   5  -3   5   20.81    2.29
   5  -3   5   21.84    2.47
   6  -4   5   -0.87    2.04
   6  -4   5   -1.15    1.60
   6  -4   5   -0.06    1.93
   7  -5   5   62.40    6.12
   7  -5   5   68.96    6.04
   8  -6   5    3.42    2.80
   8  -6   5    2.84    2.68
   8  -6   5    5.41    2.69
   9  -7   5   11.59    3.07
   9  -7   5    0.02    3.09
   7 -11  -5    3.43    1.42
   7 -11  -5    3.31    2.33
  -7  11   5    3.58    2.24
   6 -10  -5   24.94    2.84
   6 -10  -5   28.15    2.69
  -6  10   5   29.18    3.83
   5  -9  -5   84.60    6.80
   5  -9  -5   84.65    6.57
  -5   9   5   85.06    7.31
   4  -8  -5   -0.17    0.68
   4  -8  -5    1.42    1.00
  -4   8   5    0.19    1.86
   3  -7  -5   39.18    3.13
   3  -7  -5   38.77    3.24
  -3   7   5   40.67    4.08
   2  -6  -5  177.69   13.17
   2  -6  -5  173.10   13.18
  -2   6   5  171.55   13.49
   1  -5  -5   21.60    1.79
   1  -5  -5   21.11    1.90
  -1   5   5   21.31    2.42
  -1   5   5   20.13    1.78
   0  -4  -5  127.02    9.97
   0   4   5  130.59    9.87
   0   4   5  133.90   10.04
  -1  -3  -5   54.68    4.62
   1   3   5   60.84    4.74
   1   3   5   56.46    4.46
  -2  -2  -5    8.99    1.31
   2   2   5    9.13    1.22
   3   1   5  100.73    9.15
   3   1   5  127.77    9.22
   3   1   5  127.81    9.24
   4   0   5    0.28    1.27
   4   0   5    1.92    1.77
   4   0   5   -0.64    1.59
   5  -1   5   26.68    2.75
   5  -1   5   26.52    2.84
   5  -1   5   25.09    3.17
   6  -2   5    2.62    1.88
   6  -2   5    0.66    1.90
   6  -2   5    1.25    2.56
   7  -3   5   15.93    3.24
   7  -3   5   21.54    2.82
   7  -3   5   20.80    2.77
   8  -4   5    9.52    2.64
   8  -4   5    7.35    2.67
   8  -4   5    3.81    2.75
   9  -5   5   -1.18    2.99
   9  -5   5    0.49    2.91
   6 -12  -5    0.05    1.19
   6 -12  -5    0.41    1.99
  -6  12   5    4.11    2.48
   5 -11  -5   -1.33    1.58
   5 -11  -5    0.15    0.96
  -5  11   5    0.47    2.31
   4 -10  -5   87.42    6.94
   4 -10  -5   93.87    7.17
  -4  10   5   91.22    7.82
   3  -9  -5   15.97    1.68
   3  -9  -5   14.47    1.60
  -3   9   5   21.16    2.70
   2  -8  -5  182.11   14.06
   2  -8  -5  186.70   13.97
  -2   8   5  185.54   14.44
   1  -7  -5   53.60    4.04
   1  -7  -5   48.96    4.08
  -1   7   5   50.12    4.69
   0  -6  -5   40.18    3.49
  -1  -5  -5  202.49   15.90
   1   5   5  215.49   15.73
   1   5   5  206.42   15.94
  -2  -4  -5    8.37    1.53
   2   4   5    9.43    1.42
   2   4   5    9.76    1.03
  -3  -3  -5    0.86    1.27
   3   3   5    0.85    1.00
   3   3   5   -0.92    1.10
   3   3   5    1.66    0.90
   4   2   5   69.20    5.69
   4   2   5   70.55    5.86
   5   1   5   28.77    2.78
   5   1   5   27.20    3.16
   5   1   5   30.50    3.16
   6   0   5   -1.13    1.14
   6   0   5    1.85    1.80
   6   0   5    2.76    2.26
   7  -1   5    2.88    2.13
   7  -1   5    0.95    1.13
   7  -1   5    3.39    2.49
   8  -2   5   45.80    4.71
   8  -2   5   45.20    4.92
   9  -3   5   22.19    3.98
   9  -3   5   25.74    3.54
   5 -13  -5   52.14    5.11
   5 -13  -5   55.72    4.80
  -5  13   5   54.64    6.26
   4 -12  -5  123.24    9.45
   4 -12  -5  123.95    9.72
  -4  12   5  124.52   10.37
   3 -11  -5   32.67    3.27
   3 -11  -5   33.73    2.84
  -3  11   5   37.08    4.69
   2 -10  -5   17.80    1.93
   2 -10  -5   21.63    1.91
  -2  10   5   18.28    2.92
   1  -9  -5  163.57   12.60
   1  -9  -5  163.76   12.61
  -1   9   5  170.19   13.07
   0  -8  -5   76.15    6.01
   0  -8  -5   77.12    6.21
   0   8   5   81.68    6.62
   0   8   5   76.25    5.99
  -1  -7  -5   48.02    4.38
   1   7   5   42.99    4.53
   1   7   5   52.00    3.87
  -2  -6  -5   92.65    8.45
   2   6   5  115.97    8.12
   2   6   5  105.63    8.52
  -3  -5  -5   98.35    7.93
   3   5   5   96.80    7.78
   3   5   5  102.12    7.64
   3   5   5   99.11    7.92
   4   4   5   -0.56    1.17
   4   4   5    2.65    1.36
   4   4   5    0.24    1.35
   5   3   5   27.02    2.54
   5   3   5   21.32    2.60
   5   3   5   20.47    2.60
   6   2   5    4.20    2.38
   6   2   5    6.45    1.91
   6   2   5    0.44    2.07
   7   1   5   -0.80    2.64
   7   1   5   13.33    2.14
   7   1   5    3.50    1.33
   8   0   5    5.15    2.35
   8   0   5    0.59    3.05
   9  -1   5   76.94    8.32
   9  -1   5   82.09    7.30
  10  -2   5   25.97    3.77
  10  -2   5   26.06    4.37
   4 -14  -5   35.91    3.71
  -4  14   5   39.19    4.52
   3 -13  -5    0.44    1.68
   3 -13  -5    2.11    0.86
  -3  13   5   -0.68    2.75
   2 -12  -5   10.03    1.21
   2 -12  -5    9.73    1.65
  -2  12   5   11.09    2.89
   1 -11  -5   29.16    2.58
   1 -11  -5   23.86    2.61
  -1  11   5   25.09    3.38
   0 -10  -5  112.15    8.49
   0 -10  -5  106.33    8.63
   0  10   5  109.85    9.15
  -1  -9  -5   61.54    4.83
   1   9   5   48.93    4.17
   1   9   5   46.44    5.23
  -2  -8  -5   30.44    3.14
   2   8   5   24.65    3.10
   2   8   5   28.63    2.98
  -3  -7  -5   -1.49    1.90
   3   7   5    0.34    1.90
   3   7   5    0.70    0.95
  -4  -6  -5    1.33    1.93
   4   6   5    1.99    1.55
   4   6   5   -0.61    1.80
   5   5   5   82.74    7.17
   5   5   5   86.48    7.07
   5   5   5   91.00    7.05
   6   4   5    3.62    2.09
   6   4   5    1.44    1.76
   6   4   5    3.09    1.84
   7   3   5   21.47    3.38
   7   3   5   26.68    2.81
   7   3   5   20.57    2.44
   8   2   5   47.09    4.60
   8   2   5   36.96    4.86
   9   1   5   73.90    8.14
   9   1   5   82.58    7.27
  10   0   5    7.90    2.96
  10   0   5   -0.46    3.62
   2 -14  -5   22.47    2.12
   2 -14  -5   19.25    2.54
  -2  14   5   24.54    3.76
   1 -13  -5   44.85    3.68
   1 -13  -5   39.92    4.02
  -1  13   5   42.77    5.64
   0 -12  -5   52.87    4.84
   0 -12  -5   56.02    4.75
   0  12   5   58.78    5.90
  -1 -11  -5    0.52    1.21
  -1 -11  -5    4.27    1.98
   1  11   5    2.30    2.75
   1  11   5    3.00    1.14
  -2 -10  -5   25.56    3.06
   2  10   5   19.60    2.34
   2  10   5   24.20    3.23
  -3  -9  -5   85.78    7.66
   3   9   5   86.79    7.55
   3   9   5   89.13    6.86
  -4  -8  -5    0.82    2.23
   4   8   5    1.91    1.76
   4   8   5   -0.35    2.27
   4   8   5    1.08    1.14
  -5  -7  -5   10.09    2.54
   5   7   5    2.24    2.17
   5   7   5    3.56    1.85
   5   7   5    3.76    1.48
   6   6   5   53.85    4.51
   6   6   5   40.72    4.67
   6   6   5   46.52    4.52
   7   5   5   66.07    6.51
   7   5   5   64.69    5.85
   7   5   5   70.39    5.94
   8   4   5   14.86    2.61
   8   4   5   13.82    1.99
   8   4   5    9.24    3.40
   9   3   5   31.92    4.04
  10   2   5   17.08    4.57
  10   2   5   28.21    3.68
   1 -15  -5   49.69    4.78
  -1  15   5   47.76    6.20
   0 -14  -5   29.93    3.10
   0 -14  -5   28.83    2.94
   0  14   5   26.89    3.99
  -1 -13  -5   43.80    4.33
  -1 -13  -5   45.78    3.93
   1  13   5   33.48    4.49
  -2 -12  -5   12.82    2.87
  -2 -12  -5   13.34    1.93
   2  12   5   15.21    1.82
   2  12   5   15.37    3.06
  -3 -11  -5   15.68    3.28
   3  11   5   21.92    2.12
   3  11   5   17.52    3.11
  -4 -10  -5    7.60    2.91
   4  10   5    5.78    2.69
   4  10   5    5.57    1.42
  -5  -9  -5   52.97    6.22
   5   9   5   54.80    5.88
   5   9   5   59.96    5.36
   5   9   5   62.95    5.05
  -6  -8  -5   56.23    5.96
   6   8   5   54.23    5.38
   6   8   5   64.32    5.17
   6   8   5   48.84    5.63
   7   7   5    8.37    2.41
   7   7   5    5.50    2.39
   7   7   5    8.45    2.26
   8   6   5    8.71    2.14
   8   6   5    3.32    3.10
   8   6   5    8.12    2.67
   9   5   5    1.61    3.65
   9   5   5    4.76    2.59
  -1 -15  -5   35.31    3.94
  -1 -15  -5   35.82    3.93
   1  15   5   33.85    4.55
  -2 -14  -5    5.18    2.61
  -2 -14  -5    0.17    1.71
   2  14   5    3.90    3.09
  -3 -13  -5   29.57    3.89
  -3 -13  -5   23.29    2.77
   3  13   5   28.02    2.87
  -4 -12  -5    9.69    3.47
   4  12   5   12.26    1.83
   4  12   5    7.84    3.10
  -5 -11  -5   33.14    4.61
   5  11   5   38.14    4.37
   5  11   5   37.08    3.78
  -6 -10  -5   13.85    3.64
   6  10   5   13.20    2.20
   6  10   5   12.23    3.06
   6  10   5   21.39    2.79
  -7  -9  -5    5.89    4.36
   7   9   5    9.40    3.35
   7   9   5   14.26    3.86
   7   9   5   10.38    2.84
   8   8   5    4.53    2.78
   8   8   5    5.15    2.54
   8   8   5    4.40    2.39
   9   7   5    6.41    2.10
   9   7   5    5.08    3.47
   9   7   5   10.33    2.87
  -5 -13  -5    0.57    4.65
   5  13   5   -0.51    1.79
   5  13   5    2.05    3.10
  -6 -12  -5    3.92    3.90
   6  12   5    0.22    1.91
   6  12   5    0.14    3.52
   7  11  -6   15.82    2.68
   7  11  -6   14.39    2.34
   7  11  -6   16.34    1.74
  -7 -11   6    9.96    3.54
   6  12  -6    1.43    2.35
   6  12  -6    1.91    1.17
   6  12  -6    1.54    1.97
  -6 -12   6    4.23    1.59
  -6 -12   6   -2.31    3.84
   5  13  -6   12.11    2.36
   5  13  -6   12.74    2.75
  -5 -13   6   11.47    2.02
  -5 -13   6    4.09    4.92
   9   7  -6    5.03    1.38
   9   7  -6    7.74    1.88
   8   8  -6    1.64    1.13
   8   8  -6    4.35    1.59
   7   9  -6    0.88    1.02
   7   9  -6    2.06    1.58
  -7  -9   6   -0.31    2.34
   6  10  -6   40.87    3.47
   6  10  -6   43.83    3.95
   6  10  -6   44.81    4.40
  -6 -10   6   32.52    4.54
   5  11  -6   37.82    4.30
   5  11  -6   40.69    3.66
   5  11  -6   38.01    3.19
  -5 -11   6   26.65    4.88
  -5 -11   6   35.29    3.45
   4  12  -6    1.12    2.07
   4  12  -6    1.08    2.50
  -4 -12   6    3.79    1.47
   3  13  -6    1.19    1.49
  -3 -13   6   -0.58    3.04
  -3 -13   6    2.31    1.59
   2  14  -6    1.85    2.27
  -2 -14   6   -0.06    1.76
  10   4  -6   -0.35    1.78
  10   4  -6    1.77    1.76
   9   5  -6   -0.12    1.56
   9   5  -6    0.80    1.37
   8   6  -6   33.35    2.98
   8   6  -6   36.03    3.27
  -8  -6   6   26.84    3.52
   7   7  -6   72.19    5.67
   7   7  -6   72.23    5.51
  -7  -7   6   64.26    6.19
   6   8  -6    6.58    1.34
   6   8  -6    5.23    0.99
   6   8  -6    4.80    1.77
  -6  -8   6    4.15    2.18
   5   9  -6    2.84    1.23
   5   9  -6    3.41    1.66
   5   9  -6    2.48    0.90
  -5  -9   6    5.04    2.52
   4  10  -6    4.90    1.26
   4  10  -6    3.80    0.91
   4  10  -6    4.32    1.80
  -4 -10   6    3.16    1.19
   3  11  -6   15.30    1.80
   3  11  -6   17.80    2.38
  -3 -11   6   14.75    1.78
   2  12  -6    6.40    1.24
   2  12  -6    6.55    2.04
  -2 -12   6    4.98    2.44
  -2 -12   6    4.16    1.40
   1  13  -6  113.51    9.72
  -1 -13   6  126.34    9.44
   0  14  -6    1.52    2.24
   0 -14   6    1.48    1.83
  10   2  -6   18.01    2.98
  10   2  -6   18.52    2.36
   9   3  -6   18.01    2.30
   9   3  -6   15.81    2.05
   8   4  -6   48.38    4.22
   8   4  -6   45.95    4.03
   7   5  -6   21.59    2.34
   7   5  -6   28.78    2.32
  -7  -5   6   18.16    2.75
   6   6  -6   38.07    3.04
   6   6  -6   34.23    3.20
  -6  -6   6   37.65    3.83
   5   7  -6   42.23    3.26
   5   7  -6   38.63    4.05
   5   7  -6   38.89    3.77
  -5  -7   6   40.22    4.20
   4   8  -6    2.35    0.73
   4   8  -6    2.16    0.94
   3   9  -6   11.13    1.34
   3   9  -6   10.40    1.84
  -3  -9   6   12.16    1.32
   2  10  -6    6.24    1.06
   2  10  -6    4.86    1.64
  -2 -10   6    4.34    1.09
  -1 -11   6  292.17   22.10
   0  12  -6    1.41    1.85
   0 -12   6    1.62    1.36
  -1  13  -6   10.71    2.44
   1 -13   6    9.10    1.97
  -2  14  -6   11.83    2.58
   2 -14   6   11.20    4.13
  10   0  -6   59.56    5.21
  10   0  -6   56.30    6.08
   9   1  -6    1.59    1.37
   9   1  -6    0.81    2.75
   8   2  -6    4.98    1.32
   8   2  -6    7.53    2.01
   7   3  -6   19.86    1.97
   7   3  -6   17.70    2.05
   6   4  -6   36.88    3.06
   6   4  -6   38.75    3.01
  -6  -4   6   30.21    3.82
   5   5  -6    8.72    1.09
   5   5  -6    7.72    0.92
  -5  -5   6    9.88    1.61
   4   6  -6    1.58    0.72
   4   6  -6    1.93    1.11
   4   6  -6    2.66    0.57
  -4  -6   6    3.15    1.45
   3   7  -6  345.18   26.59
   3   7  -6  357.82   26.44
   3   7  -6  350.60   26.47
  -3  -7   6  339.92   26.45
  -3  -7   6  364.74   26.79
   2   8  -6   11.70    1.16
   2   8  -6   10.47    1.84
  -2  -8   6   10.90    1.16
   1   9  -6  126.20    9.44
   1   9  -6  122.95    9.74
  -1  -9   6  124.11    9.51
   0  10  -6   32.22    3.47
   0 -10   6   35.80    3.02
  -1  11  -6    4.69    1.75
   1 -11   6    5.40    1.37
  -2  12  -6    1.55    1.87
   2 -12   6    4.92    1.66
   3 -13   6   76.74    6.65
  10  -2  -6   19.84    4.71
  10  -2  -6   23.46    2.62
   9  -1  -6   -0.99    3.57
   9  -1  -6   -0.08    1.40
   8   0  -6    5.07    1.31
   8   0  -6    8.75    3.11
   7   1  -6   13.91    1.58
   7   1  -6   15.76    2.57
   6   2  -6    1.76    1.24
   6   2  -6    0.65    0.86
  -6  -2   6    4.32    1.61
   5   3  -6   57.36    4.20
   5   3  -6   56.31    4.27
  -5  -3   6   40.18    5.07
   4   4  -6   17.85    1.46
   4   4  -6   15.54    1.53
  -4  -4   6   16.76    2.11
   3   5  -6   77.94    5.69
   3   5  -6   74.96    5.92
   3   5  -6   72.14    5.74
  -3  -5   6   74.67    6.02
   2   6  -6   85.82    6.48
   2   6  -6   85.16    6.68
  -2  -6   6   84.24    6.47
  -2  -6   6   85.72    6.83
   1   7  -6    3.23    1.10
   1   7  -6    3.46    0.56
  -1  -7   6    4.26    0.68
   0   8  -6   37.20    3.79
   0  -8   6   40.93    3.23
  -1   9  -6  184.85   14.38
   1  -9   6  189.42   14.22
  -2  10  -6   19.27    2.40
   2 -10   6   23.21    2.10
   2 -10   6   15.46    2.92
  -3  11  -6  207.38   16.77
   3 -11   6  233.33   17.15
   3 -11   6  213.83   16.65
  -4  12  -6   17.09    2.61
   4 -12   6   12.50    2.44
   4 -12   6   10.38    3.11
  10  -4  -6   -1.36    4.51
  10  -4  -6   -0.84    1.73
   9  -3  -6   16.94    3.83
   9  -3  -6   17.64    2.15
   8  -2  -6    4.67    1.30
   8  -2  -6    9.68    3.07
   7  -1  -6   11.85    1.46
   7  -1  -6   14.20    2.86
   6   0  -6    8.85    2.26
   6   0  -6    7.00    1.64
  -6   0   6    9.28    1.10
   5   1  -6   67.92    5.16
   5   1  -6   56.77    4.68
   4   2  -6  182.50   13.30
   4   2  -6  169.82   13.31
   3   3  -6  234.53   17.01
   3   3  -6  214.73   17.05
  -3  -3   6  229.71   17.22
   2   4  -6  167.49   13.70
  -2  -4   6  184.37   13.64
  -2  -4   6  192.35   13.83
   1   5  -6   53.92    4.28
   1   5  -6   50.88    4.01
  -1  -5   6   51.42    4.02
  -1  -5   6   55.88    4.35
   0   6  -6   28.19    2.62
   0   6  -6   27.72    2.20
   0  -6   6   32.08    2.84
   0  -6   6   28.25    2.31
  -1   7  -6  804.54   61.25
   1  -7   6  791.41   61.14
   1  -7   6  845.53   61.33
   2  -8   6   71.21    5.63
  -3   9  -6   48.42    4.37
   3  -9   6   50.29    4.79
   3  -9   6   47.13    4.26
  -4  10  -6   25.31    3.17
   4 -10   6   19.78    2.48
   4 -10   6   19.35    2.94
   5 -11   6    5.44    2.60
   5 -11   6    3.81    2.18
   9  -5  -6   -1.15    1.54
   9  -5  -6   -2.51    3.11
   8  -4  -6   55.28    4.32
   8  -4  -6   40.63    4.79
   7  -3  -6   21.80    3.23
   7  -3  -6   19.92    2.21
   6  -2  -6    1.04    1.70
   6  -2  -6    1.29    0.98
  -6   2   6    1.92    1.08
   5  -1  -6   62.21    5.40
   5  -1  -6   60.84    5.01
  -5   1   6   69.08    5.12
   4   0  -6  310.66   23.48
   4   0  -6  348.76   23.39
  -4   0   6  270.92   23.53
   3   1  -6   76.30    6.24
   3   1  -6   88.80    6.31
   2   2  -6  124.83    9.75
  -2  -2   6  132.65   10.00
   1   3  -6  696.24   52.50
  -1  -3   6  738.49   52.63
  -1  -3   6  663.37   52.47
   0   4  -6   99.73    7.87
   0  -4   6  110.52    8.06
   0  -4   6  103.68    7.88
  -1   5  -6  302.83   24.62
   1  -5   6  348.49   24.81
   1  -5   6  333.51   24.67
  -2   6  -6   27.29    2.63
   2  -6   6   27.43    2.36
   2  -6   6   26.22    2.73
   3  -7   6   29.35    3.17
   3  -7   6   31.07    2.81
   4  -8   6    2.21    1.66
   4  -8   6    4.65    1.43
   5  -9   6   14.36    2.38
   5  -9   6   11.55    2.19
   6 -10   6   15.55    2.87
   9  -7  -6    4.59    1.70
   9  -7  -6    4.30    3.02
   8  -6  -6   44.07    4.34
   8  -6  -6   43.74    3.94
  -8   6   6   43.62    3.82
   7  -5  -6   27.81    2.90
   7  -5  -6   24.65    2.60
  -7   5   6   26.83    2.83
   6  -4  -6   45.04    3.83
   6  -4  -6   45.52    4.05
   5  -3  -6   65.29    5.13
   5  -3  -6   64.27    4.99
  -5   3   6   62.32    5.26
   4  -2  -6  180.28   14.36
   4  -2  -6  189.56   14.39
  -4   2   6  200.95   14.46
   3  -1  -6   77.82    6.05
   3  -1  -6   81.02    6.06
  -3   1   6   79.73    6.32
   2   0  -6   90.42    6.72
   2   0  -6   87.75    6.76
   1   1  -6   69.90    5.31
   0   2  -6   88.16    6.81
   0  -2   6   91.60    6.82
  -1   3  -6   36.10    3.22
   1  -3   6   45.42    3.49
   1  -3   6   44.09    3.26
  -2   4  -6   44.70    3.84
   2  -4   6   50.63    3.90
   2  -4   6   52.35    4.07
  -3   5  -6    5.99    0.99
   3  -5   6    5.41    1.06
   3  -5   6    5.69    1.24
  -4   6  -6  118.04    9.25
   4  -6   6  112.43    9.82
   4  -6   6  127.70    9.43
  -5   7  -6  123.28   10.49
   5  -7   6  145.86   10.62
   5  -7   6  141.37   10.72
  -6   8  -6   17.01    2.07
   6  -8   6   17.67    2.58
   6  -8   6   20.42    2.63
  -7   9  -6   13.67    2.02
   7  -9   6   20.83    3.08
   7  -9   6   16.15    3.00
   8  -8  -6    3.59    2.39
  -8   8   6   -0.12    1.58
   7  -7  -6   87.56    6.87
   7  -7  -6   87.39    7.22
  -7   7   6   85.93    7.12
   6  -6  -6   42.52    3.76
  -6   6   6   38.95    3.98
   5  -5  -6    8.14    1.25
   5  -5  -6    8.69    1.06
  -5   5   6    9.37    1.82
   4  -4  -6   16.93    1.60
   4  -4  -6   19.43    1.74
  -4   4   6   17.23    2.05
   3  -3  -6  257.51   18.77
   3  -3  -6  239.59   18.77
  -3   3   6  250.64   18.99
   2  -2  -6  152.43   11.67
   2  -2  -6  153.37   11.70
  -2   2   6  159.40   11.85
   1  -1  -6   73.28    5.35
  -1   1   6   70.91    5.30
  -1   1   6   63.84    5.78
   0   0  -6  191.33   15.09
   0   0   6  208.48   15.06
  -1   1  -6  120.68    9.06
   1  -1   6  117.27    9.09
  -2   2  -6  228.29   17.81
   2  -2   6  242.83   17.82
  -3   3  -6  281.56   21.92
   3  -3   6  299.64   21.85
   3  -3   6  285.39   21.97
  -4   4  -6  163.92   12.00
   4  -4   6  151.29   12.01
   4  -4   6  154.73   12.12
   5  -5   6   17.75    2.26
   5  -5   6   15.97    2.04
   5  -5   6   14.78    2.18
   6  -6   6    0.88    1.97
   6  -6   6    0.46    1.94
   6  -6   6    0.31    1.76
   7  -7   6    0.26    2.38
   7  -7   6   -0.82    2.16
   7  -7   6   -1.58    2.15
  -8   8  -6    5.91    3.45
   8  -8   6   -0.09    2.31
   8  -8   6   -0.10    2.82
   7  -9  -6    1.13    1.24
   7  -9  -6   -3.04    1.94
  -7   9   6   -1.17    1.87
   6  -8  -6    4.86    1.57
   6  -8  -6    6.95    1.21
  -6   8   6    5.88    2.05
   5  -7  -6   42.20    3.78
   5  -7  -6   45.77    3.58
  -5   7   6   41.74    4.35
   4  -6  -6    3.83    0.90
   4  -6  -6    2.91    0.72
  -4   6   6    4.18    1.80
   3  -5  -6   79.38    6.12
   3  -5  -6   78.45    6.14
  -3   5   6   83.17    6.55
   2  -4  -6  202.05   15.42
   2  -4  -6  198.28   15.40
  -2   4   6  213.32   15.59
   1  -3  -6  777.50   58.06
   1  -3  -6  733.49   58.09
  -1   3   6  832.08   58.18
  -1   3   6  749.81   58.06
   0  -2  -6   82.84    7.00
   0   2   6   92.61    6.72
  -1  -1  -6  119.67    9.23
   1   1   6  115.83    9.31
   1   1   6  114.99    8.84
  -2   0  -6  291.12   23.15
   2   0   6  322.11   23.18
  -3   1  -6  139.65   10.49
   3  -1   6  132.99   10.57
   4  -2   6  108.99    8.58
   5  -3   6   49.60    4.91
   5  -3   6   55.98    4.87
   6  -4   6   -1.21    2.33
   6  -4   6    0.06    2.16
   6  -4   6    0.41    1.75
   7  -5   6   -0.02    2.58
   7  -5   6    4.13    2.52
   7  -5   6    2.34    2.12
   8  -6   6   15.91    3.23
   8  -6   6   21.29    5.10
   7 -11  -6   15.60    1.92
   7 -11  -6   17.39    2.75
  -7  11   6   15.78    2.78
   6 -10  -6   47.16    4.03
   6 -10  -6   47.52    4.52
  -6  10   6   49.09    5.13
   5  -9  -6    4.67    1.36
   5  -9  -6    2.86    0.93
  -5   9   6    3.39    2.18
   4  -8  -6    1.95    1.04
   4  -8  -6    1.68    0.74
  -4   8   6    1.98    2.11
   3  -7  -6  362.62   28.04
   3  -7  -6  373.84   28.08
  -3   7   6  381.92   28.37
   2  -6  -6   89.32    6.92
   2  -6  -6   90.21    6.92
  -2   6   6   91.96    7.35
   1  -5  -6   57.02    4.24
   1  -5  -6   51.82    4.30
  -1   5   6   53.71    4.23
  -1   5   6   56.19    4.63
   0  -4  -6  111.85    8.79
   0   4   6  114.79    8.68
   0   4   6  116.85    8.88
  -1  -3  -6   42.94    3.77
   1   3   6   45.15    3.83
   1   3   6   46.28    3.53
  -2  -2  -6  212.54   17.58
   2   2   6  250.56   17.63
   2   2   6  230.85   17.50
  -3  -1  -6  138.22   10.35
   3   1   6  129.15   10.36
   3   1   6  133.62   10.73
   4   0   6  182.96   12.41
   4   0   6  138.26   12.26
   5  -1   6   12.61    2.18
   5  -1   6   12.53    3.07
   5  -1   6   14.30    2.19
   6  -2   6   78.20    6.68
   6  -2   6   83.26    6.67
   6  -2   6   66.17    7.42
   7  -3   6   45.27    5.23
   7  -3   6   58.45    5.24
   7  -3   6   51.29    5.31
   8  -4   6   18.08    3.09
   8  -4   6   16.04    3.69
   8  -4   6   21.57    3.38
   9  -5   6   17.63    3.53
   9  -5   6   13.08    3.39
   6 -12  -6    3.82    1.26
   6 -12  -6    3.25    2.09
  -6  12   6    5.07    2.66
   5 -11  -6   43.69    4.13
   5 -11  -6   41.38    3.54
  -5  11   6   40.34    5.04
   4 -10  -6    3.39    1.38
   4 -10  -6    6.06    0.99
  -4  10   6    7.07    2.49
   3  -9  -6   13.62    1.47
   3  -9  -6   10.53    1.22
  -3   9   6   11.52    2.60
   2  -8  -6   14.21    1.61
  -2   8   6   14.20    2.47
   1  -7  -6    5.55    1.04
   1  -7  -6    3.53    0.81
  -1   7   6    2.92    1.81
   0  -6  -6   28.94    2.78
   0   6   6   28.34    3.18
   0   6   6   30.48    2.46
  -1  -5  -6  326.79   25.20
   1   5   6  327.37   25.24
   1   5   6  343.81   25.07
  -2  -4  -6   47.05    4.23
   2   4   6   48.66    3.82
   2   4   6   46.91    4.06
  -3  -3  -6  315.76   21.56
   3   3   6  242.50   21.47
   3   3   6  272.92   21.45
   3   3   6  304.16   21.52
   4   2   6  172.02   12.21
   4   2   6  154.86   12.27
   4   2   6  146.57   12.23
   5   1   6    9.73    2.04
   5   1   6   13.21    2.28
   5   1   6   13.43    1.84
   6   0   6  231.03   17.82
   6   0   6  227.56   17.96
   7  -1   6   16.95    2.82
   7  -1   6   14.15    2.71
   7  -1   6   12.28    2.00
   8  -2   6    5.11    2.81
   8  -2   6    7.16    2.78
   9  -3   6    0.93    3.10
   9  -3   6    1.16    3.03
   5 -13  -6   14.01    1.66
   5 -13  -6   17.87    2.46
   4 -12  -6    1.80    0.94
   4 -12  -6    1.49    1.67
  -4  12   6    2.05    2.67
   3 -11  -6   14.80    1.86
   3 -11  -6   22.93    2.07
  -3  11   6   19.38    3.18
   2 -10  -6    5.78    1.00
   2 -10  -6    4.71    1.21
  -2  10   6    5.30    2.58
   1  -9  -6  125.66    9.70
   1  -9  -6  121.99    9.75
  -1   9   6  134.32   10.41
   0  -8  -6   34.35    3.07
   0  -8  -6   40.56    3.49
   0   8   6   35.86    4.00
   0   8   6   33.30    2.98
  -1  -7  -6  763.25   57.54
   1   7   6  776.88   57.40
   1   7   6  750.15   57.64
  -2  -6  -6   20.73    2.55
   2   6   6   25.22    2.13
   2   6   6   22.79    3.06
  -3  -5  -6    4.58    1.70
   3   5   6    3.82    1.59
   3   5   6    5.40    1.02
  -4  -4  -6  159.93   11.57
   4   4   6  148.27   11.43
   4   4   6  142.04   11.48
   4   4   6  140.61   11.39
   5   3   6   57.36    4.90
   5   3   6   57.24    5.57
   6   2   6   81.66    6.62
   6   2   6   77.69    7.17
   6   2   6   83.41    6.89
   7   1   6    9.74    3.27
   7   1   6   15.79    2.65
   7   1   6   12.02    2.65
   8   0   6    7.15    2.74
   8   0   6    3.38    2.96
   9  -1   6   -0.34    4.35
   9  -1   6    1.82    3.00
   3 -13  -6    0.41    1.61
   3 -13  -6    3.06    0.96
  -3  13   6    4.12    3.01
   2 -12  -6    5.97    1.12
   2 -12  -6    7.40    1.50
  -2  12   6    4.17    2.86
   1 -11  -6  302.52   22.63
   1 -11  -6  283.80   22.59
  -1  11   6  311.49   23.14
   0 -10  -6   39.66    3.61
   0 -10  -6   35.49    3.19
   0  10   6   32.55    3.04
   0  10   6   32.88    4.50
  -1  -9  -6  190.56   14.23
   1   9   6  178.10   14.41
   1   9   6  181.58   13.92
  -2  -8  -6   67.14    5.80
   2   8   6   63.77    5.11
   2   8   6   62.41    6.18
  -3  -7  -6   27.66    3.00
   3   7   6   23.26    3.01
   3   7   6   27.67    2.46
  -4  -6  -6  114.35    9.27
   4   6   6  107.32    9.27
   4   6   6  117.69    8.95
   4   6   6  120.69    9.28
  -5  -5  -6   16.56    2.65
   5   5   6   16.04    2.18
   5   5   6   16.79    2.35
   5   5   6   14.07    2.39
   6   4   6    3.47    2.18
   6   4   6    0.87    1.95
   6   4   6   -0.74    1.84
   7   3   6   53.55    5.49
   7   3   6   58.95    5.50
   7   3   6   58.38    5.17
   8   2   6   -0.52    3.23
   8   2   6    7.83    2.54
   8   2   6    3.26    1.58
   9   1   6    8.46    3.03
  10   0   6    7.24    3.59
  10   0   6    7.02    3.26
   2 -14  -6    2.86    1.77
  -2  14   6   -0.21    3.01
   1 -13  -6  110.67    8.88
   1 -13  -6  114.51    9.06
  -1  13   6  121.66   10.16
   0 -12  -6   -0.29    1.64
   0 -12  -6    1.19    1.30
   0  12   6    1.39    2.69
  -1 -11  -6    5.48    1.37
  -1 -11  -6   14.16    3.70
   1  11   6    4.65    2.77
   1  11   6    3.56    1.71
  -2 -10  -6   16.08    2.75
   2  10   6   14.31    2.93
   2  10   6   17.71    1.89
  -3  -9  -6   39.69    4.18
   3   9   6   39.72    4.72
   3   9   6   43.10    3.65
  -4  -8  -6    4.06    2.35
   4   8   6    2.63    1.26
   4   8   6    1.87    2.35
  -5  -7  -6  123.18   10.78
   5   7   6  125.92   10.66
   5   7   6  143.75   10.53
   5   7   6  133.07   10.35
  -6  -6  -6   -0.90    2.66
   6   6   6    0.22    2.20
   6   6   6   -0.43    2.00
   6   6   6   -0.32    2.06
   7   5   6    2.90    2.27
   7   5   6    1.73    2.13
   7   5   6   -0.67    2.66
   8   4   6   23.47    3.07
   8   4   6   15.38    3.76
   8   4   6   19.41    2.55
   9   3   6    1.00    2.75
   9   3   6    1.53    3.69
   0 -14  -6    1.70    1.59
   0 -14  -6   -1.17    1.65
   0  14   6   -0.80    2.95
  -1 -13  -6    9.29    2.34
  -1 -13  -6   10.43    2.11
   1  13   6    9.76    3.83
  -2 -12  -6   -0.87    1.45
  -2 -12  -6   -1.15    2.48
   2  12   6    1.11    1.33
   2  12   6    0.24    2.75
  -3 -11  -6  185.12   14.65
   3  11   6  186.06   14.09
   3  11   6  179.77   14.70
  -4 -10  -6   19.58    3.40
   4  10   6   20.48    2.20
   4  10   6   18.39    3.29
  -5  -9  -6    7.88    3.01
   5   9   6   13.64    2.99
   5   9   6   11.91    1.90
  -6  -8  -6   16.60    3.55
   6   8   6   20.75    3.24
   6   8   6   21.09    2.66
   6   8   6   21.92    2.95
  -7  -7  -6   -1.48    3.08
   7   7   6    5.57    4.42
   7   7   6    0.85    2.44
   7   7   6    0.38    2.39
   8   6   6   22.64    2.98
   8   6   6   19.61    3.62
   8   6   6   18.94    4.24
   9   5   6   17.80    3.28
   9   5   6   19.63    4.25
  -2 -14  -6   11.78    2.13
  -2 -14  -6   15.09    2.88
   2  14   6   11.14    1.98
   2  14   6   14.83    3.52
  -3 -13  -6   56.68    6.84
   3  13   6   68.36    6.91
   3  13   6   66.94    5.61
  -4 -12  -6    8.22    3.43
   4  12   6   10.51    3.25
  -5 -11  -6    3.57    3.41
   5  11   6    4.10    3.00
   5  11   6    4.19    2.32
  -6 -10  -6   10.53    3.70
   6  10   6   11.47    3.16
  -7  -9  -6   14.99    3.99
   7   9   6   18.31    3.02
   7   9   6   17.99    3.26
   7   9   6   17.96    2.87
  -8  -8  -6    5.13    3.83
   8   8   6    1.74    2.92
   8   8   6    2.39    2.73
   8   8   6    1.25    2.54
   7  11  -7    7.52    1.31
   7  11  -7   10.70    2.09
  -7 -11   7    5.69    3.38
   6  12  -7   62.42    4.99
   6  12  -7   64.85    5.61
   6  12  -7   64.96    5.99
  -6 -12   7   49.52    6.67
  -6 -12   7   61.55    5.34
   5  13  -7   46.50    4.77
   5  13  -7   49.67    5.30
  -5 -13   7   52.29    4.44
  -5 -13   7   31.59    6.43
   9   7  -7    4.53    1.26
   9   7  -7    3.47    1.85
   8   8  -7   43.92    3.65
   8   8  -7   46.54    4.26
  -8  -8   7   38.58    5.13
   7   9  -7   33.18    2.90
   7   9  -7   32.25    3.43
  -7  -9   7   31.40    3.85
   6  10  -7   39.05    3.69
   6  10  -7   37.12    3.13
  -6 -10   7   31.60    4.36
   5  11  -7    0.36    2.08
   5  11  -7    4.81    1.57
  -5 -11   7    0.47    1.33
  -5 -11   7    0.02    3.46
   4  12  -7    3.53    1.97
   4  12  -7    5.64    2.24
  -4 -12   7   -1.18    4.26
  -4 -12   7    4.00    1.50
   3  13  -7   10.74    1.77
   3  13  -7   14.67    2.73
  -3 -13   7   15.77    3.29
  -3 -13   7   10.51    1.85
  -3 -13   7    0.80    4.94
   2  14  -7    5.08    2.44
  -2 -14   7   -6.27    4.94
  -2 -14   7    6.40    1.85
  10   4  -7   15.25    2.14
  10   4  -7   17.65    2.29
   9   5  -7   69.72    5.49
   9   5  -7   60.97    5.32
  -8  -6   7   13.72    2.82
   7   7  -7   13.38    1.42
   7   7  -7   13.77    1.74
  -7  -7   7   13.83    2.51
   6   8  -7    4.80    0.96
   6   8  -7    9.06    1.38
  -6  -8   7    6.73    2.30
   5   9  -7   30.37    2.76
   5   9  -7   27.63    2.43
   5   9  -7   26.80    3.32
  -5  -9   7   23.36    3.54
   4  10  -7   45.54    3.79
   4  10  -7   45.23    4.38
  -4 -10   7   42.71    3.71
  -4 -10   7   38.21    4.89
   3  11  -7   36.85    3.87
   3  11  -7   35.72    3.26
  -3 -11   7   30.82    4.80
   2  12  -7    5.00    2.05
  -2 -12   7    4.01    1.40
  -1 -13   7   18.92    2.30
   0  14  -7   11.11    2.49
   0 -14   7   10.47    2.12
   0 -14   7    0.75    4.52
  10   2  -7   19.61    2.94
  10   2  -7   25.29    2.63
   9   3  -7   90.67    7.12
   9   3  -7   84.97    7.06
   8   4  -7    3.56    1.17
   8   4  -7    1.93    1.25
  -8  -4   7   -3.37    1.89
   7   5  -7    3.42    0.92
   7   5  -7    3.01    1.18
  -7  -5   7    2.01    2.21
   6   6  -7   39.16    3.13
   6   6  -7   39.23    3.28
  -6  -6   7   35.26    4.03
   5   7  -7   30.21    2.51
   5   7  -7   29.69    2.70
  -5  -7   7   30.96    3.64
   4   8  -7  108.38    8.18
   4   8  -7  107.01    8.27
   4   8  -7  104.06    8.53
  -4  -8   7  104.68    8.87
  -4  -8   7  112.04    8.23
   3   9  -7   98.92    7.97
   3   9  -7  103.09    7.64
  -3  -9   7   94.90    7.60
  -3  -9   7   98.70    8.66
   2  10  -7   10.33    1.24
   2  10  -7    9.97    1.86
  -2 -10   7   11.01    1.33
  -2 -10   7    6.37    3.08
   1  11  -7   50.67    4.77
  -1 -11   7   49.03    4.20
   0  12  -7    0.39    1.86
   0 -12   7   -6.44    3.31
   0 -12   7    0.79    1.41
   1 -13   7   43.26    4.33
  -2  14  -7   12.80    2.65
   2 -14   7    5.54    4.20
   2 -14   7   15.86    3.99
  10   0  -7    1.74    3.37
  10   0  -7    1.61    1.66
   9   1  -7   36.83    4.11
   9   1  -7   39.73    3.63
   8   2  -7   27.10    2.69
   8   2  -7   26.48    2.78
   7   3  -7   36.94    3.18
   7   3  -7   35.02    3.20
   6   4  -7   41.10    3.23
   6   4  -7   43.36    3.33
  -6  -4   7   32.29    3.89
   5   5  -7  149.18   10.95
   5   5  -7  140.53   11.03
  -5  -5   7  144.65   11.33
   4   6  -7   45.81    3.66
  -4  -6   7   45.95    4.25
   3   7  -7    1.67    0.68
   3   7  -7    1.05    1.16
  -3  -7   7    0.67    0.62
  -3  -7   7    1.88    1.74
   2   8  -7    1.28    1.24
   2   8  -7    0.33    0.65
  -2  -8   7    0.77    2.03
  -2  -8   7    0.28    0.69
   1   9  -7   99.86    7.96
   1   9  -7  105.48    7.56
  -1  -9   7   96.09    7.63
  -1  -9   7   92.33    8.39
   0  10  -7    0.17    1.44
   0 -10   7   -0.50    2.38
   0 -10   7   -0.98    1.01
  -1  11  -7    9.09    2.01
   1 -11   7   11.80    1.63
   1 -11   7    7.74    2.94
  -2  12  -7   49.03    4.94
   2 -12   7   52.08    4.65
   2 -12   7   54.02    6.03
  -3  13  -7   55.58    5.54
   3 -13   7   53.83    6.79
   3 -13   7   53.38    5.45
  10  -2  -7   28.69    4.73
  10  -2  -7   24.40    2.78
   9  -1  -7   40.11    3.60
   9  -1  -7   32.66    4.76
   8   0  -7    0.88    1.25
   8   0  -7    1.70    3.03
   7   1  -7  130.96   10.13
   7   1  -7  133.30   10.53
   6   2  -7   56.36    4.82
   6   2  -7   61.00    4.68
   5   3  -7   51.93    4.27
   5   3  -7   55.87    4.19
   4   4  -7   11.09    1.11
   4   4  -7   10.87    1.01
  -4  -4   7    9.22    1.67
   3   5  -7   20.43    1.66
   3   5  -7   19.42    1.77
  -3  -5   7   21.53    1.68
  -3  -5   7   20.87    2.46
   2   6  -7    0.20    1.01
   2   6  -7    0.16    0.50
  -2  -6   7   -0.59    0.45
  -2  -6   7    0.94    1.28
   1   7  -7    0.52    1.12
   1   7  -7    1.12    0.47
  -1  -7   7    1.37    0.60
  -1  -7   7    1.10    1.51
   0   8  -7   71.84    5.76
   0  -8   7   70.42    6.13
   0  -8   7   67.41    5.42
  -1   9  -7   63.93    5.38
   1  -9   7   65.07    5.11
   1  -9   7   61.51    5.95
  -2  10  -7   30.16    3.42
   2 -10   7   30.89    3.62
   2 -10   7   33.17    3.14
  -3  11  -7    3.26    1.94
   3 -11   7    1.15    1.70
   3 -11   7    1.52    2.65
   4 -12   7    1.59    2.98
   4 -12   7    2.89    2.20
  10  -4  -7   19.96    2.46
  10  -4  -7   17.07    4.47
   9  -3  -7  112.03    8.72
   9  -3  -7  107.30   10.09
   8  -2  -7   28.90    2.90
   8  -2  -7   25.58    3.84
   7  -1  -7  131.68   11.02
   7  -1  -7  136.71   10.36
   6   0  -7    0.12    0.75
   6   0  -7   -0.38    2.01
  -6   0   7    1.07    1.07
   5   1  -7   16.49    1.60
   5   1  -7   20.95    2.02
  -5  -1   7   10.01    2.19
   4   2  -7    4.04    0.69
   4   2  -7    6.18    0.64
  -4  -2   7    0.07    1.84
   3   3  -7    9.76    1.05
  -3  -3   7    9.07    1.63
   2   4  -7    1.31    0.45
  -2  -4   7    1.33    1.08
  -2  -4   7    0.48    0.27
   1   5  -7  188.36   14.09
  -1  -5   7  179.49   14.09
  -1  -5   7  194.35   14.32
   0   6  -7  206.34   15.85
   0   6  -7  206.79   15.66
   0  -6   7  202.88   15.70
   0  -6   7  217.83   15.93
  -1   7  -7   13.97    1.70
   1  -7   7   12.90    1.88
   1  -7   7   13.70    1.49
  -2   8  -7    6.74    1.45
   2  -8   7    6.88    1.20
   2  -8   7    5.80    1.75
   3  -9   7   66.23    5.46
   3  -9   7   65.84    5.98
   4 -10   7    1.16    1.76
   4 -10   7    3.62    2.34
   5 -11   7    8.04    2.84
   5 -11   7    9.35    2.60
   9  -5  -7   86.00    6.89
   9  -5  -7   80.75    8.22
   8  -4  -7    1.35    1.31
   8  -4  -7    0.78    2.60
   7  -3  -7   44.57    3.54
   7  -3  -7   39.32    5.22
  -7   3   7   37.94    3.60
   6  -2  -7   64.41    5.08
   6  -2  -7   66.92    5.58
  -6   2   7   63.58    5.28
   5  -1  -7   16.26    1.67
   5  -1  -7   17.37    2.06
  -5   1   7   19.03    2.19
   4   0  -7   -1.00    0.55
   4   0  -7   -0.54    1.14
  -4   0   7    1.34    1.61
   3   1  -7  159.32   12.69
   3   1  -7  176.71   12.68
   2   2  -7    0.99    0.43
  -2  -2   7    0.87    1.51
   1   3  -7   85.83    6.43
  -1  -3   7   81.38    6.39
  -1  -3   7   87.98    6.72
   0   4  -7    2.32    0.46
   0  -4   7    3.28    1.02
   0  -4   7    2.89    0.50
  -1   5  -7  214.08   17.14
   1  -5   7  239.40   17.35
   1  -5   7  231.04   17.18
  -2   6  -7    9.64    0.98
   3  -7   7    6.79    1.28
   3  -7   7    8.37    1.65
   4  -8   7   78.40    6.64
   4  -8   7   78.23    6.44
   5  -9   7   12.79    2.41
   5  -9   7    6.82    2.14
   6 -10   7   95.35    8.89
   6 -10   7  113.89    9.05
   9  -7  -7    5.27    1.70
   9  -7  -7    3.34    3.12
   8  -6  -7   31.84    3.07
   8  -6  -7   25.32    3.50
  -8   6   7   30.52    3.11
   7  -5  -7    3.86    1.15
   7  -5  -7    0.82    1.83
  -7   5   7    5.91    1.58
   6  -4  -7   46.13    3.76
   6  -4  -7   45.93    4.11
  -6   4   7   44.07    4.22
   5  -3  -7   62.25    4.94
   5  -3  -7   61.00    4.80
  -5   3   7   61.18    5.12
   4  -2  -7    5.13    0.74
   4  -2  -7    3.83    0.85
   3  -1  -7  162.93   12.09
   3  -1  -7  160.30   12.07
  -3   1   7  155.92   12.47
   2   0  -7    0.10    0.25
   2   0  -7    0.04    0.42
  -2   0   7    0.72    2.31
   1   1  -7   58.95    4.54
   0   2  -7   14.13    1.24
   0  -2   7   13.98    1.38
   0  -2   7    9.67    1.80
  -1   3  -7   47.79    4.24
   1  -3   7   57.75    4.59
   1  -3   7   60.12    4.28
  -2   4  -7   38.71    3.41
   2  -4   7   43.48    3.47
   2  -4   7   47.48    3.74
  -3   5  -7   -0.30    0.82
   3  -5   7   -0.35    0.95
   3  -5   7    0.87    1.25
  -4   6  -7   99.57    8.35
   4  -6   7  115.40    8.63
   4  -6   7  111.87    8.59
  -5   7  -7   19.51    2.09
   5  -7   7   23.32    2.68
   5  -7   7   21.34    2.45
  -6   8  -7    0.50    1.31
   6  -8   7   -1.33    2.07
   6  -8   7   -0.13    2.21
   7  -9   7   28.37    3.86
   7  -9   7   36.55    4.12
   8  -8  -7   54.66    5.45
   8  -8  -7   50.62    4.63
  -8   8   7   54.07    4.88
   7  -7  -7   16.73    2.40
   7  -7  -7   15.42    1.83
  -7   7   7   17.93    2.38
   6  -6  -7   40.29    3.50
   6  -6  -7   41.72    3.84
  -6   6   7   43.53    4.29
   5  -5  -7  162.45   12.24
   5  -5  -7  170.62   12.29
  -5   5   7  149.72   12.55
   4  -4  -7   10.47    1.08
   4  -4  -7   10.54    1.15
  -4   4   7   10.15    1.71
   3  -3  -7   12.05    1.25
   3  -3  -7   11.39    1.23
  -3   3   7   14.75    1.60
   2  -2  -7    1.84    0.54
   2  -2  -7    1.32    0.37
  -2   2   7    1.69    1.21
   1  -1  -7   57.44    4.26
  -1   1   7   54.64    4.17
  -1   1   7   50.63    4.99
   0   0  -7    0.09    0.74
   0   0   7    0.57    0.40
   0   0   7    0.87    2.32
  -1   1  -7   44.74    3.74
   1  -1   7   49.73    3.83
  -2   2  -7   66.82    5.34
   2  -2   7   65.17    5.25
  -3   3  -7   17.79    1.84
   3  -3   7   15.37    2.26
   3  -3   7   22.07    2.07
  -4   4  -7    7.12    1.45
   4  -4   7    7.89    1.39
   4  -4   7    8.85    1.88
  -5   5  -7  140.25   10.64
   5  -5   7  133.73   10.90
   5  -5   7  137.01   10.69
  -6   6  -7   -1.28    1.63
   6  -6   7   -1.90    1.92
   6  -6   7   -1.67    2.24
   6  -6   7   -3.81    1.79
  -7   7  -7   18.46    2.41
   7  -7   7   14.74    2.53
   7  -7   7   17.01    2.79
   7  -7   7   14.10    3.47
   8  -8   7   49.23    6.18
   7  -9  -7   40.94    4.29
   7  -9  -7   34.97    3.50
  -7   9   7   40.33    4.41
   6  -8  -7    7.02    1.24
   6  -8  -7    7.94    1.66
  -6   8   7    7.44    2.28
   5  -7  -7   34.22    3.18
   5  -7  -7   34.56    2.92
  -5   7   7   34.12    4.20
   4  -6  -7   48.63    3.84
   4  -6  -7   46.92    3.91
  -4   6   7   49.74    4.81
   3  -5  -7   20.61    1.89
   3  -5  -7   21.70    1.90
  -3   5   7   21.36    2.75
   2  -4  -7    0.57    0.49
   2  -4  -7    1.58    0.64
  -2   4   7    2.29    1.21
   1  -3  -7   84.15    6.92
  -1   3   7  101.62    7.14
  -1   3   7   86.61    6.89
   0  -2  -7   13.29    1.40
   0   2   7   14.13    1.26
   0   2   7   14.86    1.83
   1   1   7   54.33    4.41
   1   1   7   61.99    5.38
  -2   0  -7    1.37    1.00
   2   0   7    0.98    1.04
   2   0   7    2.21    2.51
  -3   1  -7  454.54   35.32
   3  -1   7  482.45   35.37
   4  -2   7   50.98    4.59
  -5   3  -7  233.96   16.58
   5  -3   7  181.70   16.61
   5  -3   7  232.95   16.62
   6  -4   7   47.52    5.30
   6  -4   7   54.38    4.83
   7  -5   7   -0.51    3.05
   7  -5   7   -1.30    2.88
   7  -5   7    1.56    2.20
  -8   6  -7  131.16   10.38
   8  -6   7  132.03   10.72
   8  -6   7  120.36   10.59
   7 -11  -7    9.16    1.67
   7 -11  -7   13.87    2.54
  -7  11   7    9.28    2.62
   6 -10  -7   40.62    4.27
   6 -10  -7   45.31    3.75
  -6  10   7   41.03    5.09
   5  -9  -7   25.13    2.71
   5  -9  -7   32.45    3.07
  -5   9   7   31.27    3.55
   4  -8  -7  119.30    8.96
   4  -8  -7  113.00    8.85
   3  -7  -7    1.63    0.74
   3  -7  -7    0.47    0.83
  -3   7   7    1.72    2.05
   2  -6  -7   -0.46    0.64
   2  -6  -7    2.12    0.77
  -2   6   7   -0.14    1.59
   1  -5  -7  206.13   15.27
   1  -5  -7  193.49   15.33
  -1   5   7  199.76   15.27
  -1   5   7  209.96   15.50
   0  -4  -7    3.10    1.02
   0   4   7    4.21    1.22
   0   4   7    3.09    0.61
  -1  -3  -7   55.86    4.83
   1   3   7   62.98    4.95
   1   3   7   59.51    4.62
  -2  -2  -7   59.42    5.20
   2   2   7   63.98    5.05
   2   2   7   68.73    5.49
  -3  -1  -7  463.57   35.33
   3   1   7  480.72   35.33
   3   1   7  459.35   35.51
  -4   0  -7   -0.95    1.36
   4   0   7   -0.70    1.60
   4   0   7   -0.60    2.67
   4   0   7    1.15    1.56
   5  -1   7   30.50    4.15
   5  -1   7   22.52    3.20
   5  -1   7   37.56    3.25
   6  -2   7  112.32    8.47
   6  -2   7   93.93    9.48
   6  -2   7   98.04    8.59
   7  -3   7   10.74    2.48
   7  -3   7   11.23    2.98
   7  -3   7    9.80    3.67
   8  -4   7    5.55    2.65
   8  -4   7    2.78    3.20
   8  -4   7    1.71    3.58
   9  -5   7    9.64    3.21
   9  -5   7    6.37    3.54
   6 -12  -7   71.87    6.49
   6 -12  -7   75.13    5.88
  -6  12   7   69.95    7.04
   5 -11  -7   -0.18    1.03
   5 -11  -7    1.77    1.65
  -5  11   7   -0.98    2.64
   4 -10  -7   45.76    3.81
   4 -10  -7   47.85    4.17
  -4  10   7   48.10    5.46
   3  -9  -7  103.69    8.17
   3  -9  -7  106.22    8.28
  -3   9   7  111.88    9.02
   2  -8  -7   -0.90    0.84
   2  -8  -7    0.58    0.87
   1  -7  -7    0.87    0.78
   1  -7  -7    2.85    1.09
  -1   7   7    0.55    1.79
  -1   7   7    0.82    0.74
   0  -6  -7  226.06   16.62
   0   6   7  219.03   16.49
   0   6   7  209.60   16.75
  -1  -5  -7  234.59   18.03
   1   5   7  238.92   17.88
   1   5   7  236.59   18.08
  -2  -4  -7   37.80    3.78
   2   4   7   41.51    3.36
   2   4   7   42.74    3.72
  -3  -3  -7   21.32    2.31
   3   3   7   19.59    2.00
   3   3   7   19.85    2.50
  -4  -2  -7  114.26    8.37
   4   2   7  105.71    8.35
   4   2   7  112.76    8.39
   4   2   7   85.90    8.33
   5   1   7   34.77    3.73
   5   1   7   28.39    3.36
   5   1   7   38.76    3.78
   6   0   7    0.85    2.24
   6   0   7   -0.54    1.97
   6   0   7   -0.12    2.24
   7  -1   7   79.70    6.90
   7  -1   7   83.72    7.16
   7  -1   7   75.42    7.29
   8  -2   7   13.41    3.35
   8  -2   7   18.69    3.12
   9  -3   7   19.56    3.82
   9  -3   7   19.59    3.56
   5 -13  -7   54.32    4.66
   5 -13  -7   63.94    5.46
  -5  13   7   54.62    6.39
   4 -12  -7    2.42    1.04
  -4  12   7    5.08    2.97
   3 -11  -7   39.22    3.41
   3 -11  -7   43.34    3.70
  -3  11   7   39.46    5.17
   2 -10  -7   12.70    1.46
   2 -10  -7   11.71    1.56
  -2  10   7   12.97    2.96
   1  -9  -7  117.07    8.80
   1  -9  -7  111.65    8.71
  -1   9   7  108.57    9.50
   0  -8  -7   75.84    5.73
   0  -8  -7   72.88    5.87
   0   8   7   67.51    6.31
   0   8   7   65.41    5.95
  -1  -7  -7   14.48    2.04
   1   7   7   13.56    1.40
   1   7   7   12.48    2.31
  -2  -6  -7    7.56    1.78
   2   6   7    6.23    1.79
   2   6   7    8.34    1.09
  -3  -5  -7    0.98    1.65
   3   5   7    2.49    1.59
   3   5   7    1.68    1.01
  -4  -4  -7    5.98    1.92
   4   4   7    6.98    1.53
   4   4   7    5.43    1.76
   4   4   7    8.39    1.74
  -5  -3  -7  237.20   16.74
   5   3   7  207.73   16.68
   5   3   7  223.52   16.61
   5   3   7  196.60   16.68
   6   2   7  107.80    8.92
   6   2   7  111.44    8.61
   6   2   7  101.71    9.11
   7   1   7   71.52    7.10
   7   1   7   81.21    6.38
   7   1   7   70.41    7.27
   8   0   7    1.45    1.65
   8   0   7    6.04    3.00
   8   0   7   -1.37    2.83
   9  -1   7    7.56    3.35
   9  -1   7    4.16    3.19
   3 -13  -7   15.52    1.60
   3 -13  -7   12.56    2.12
   2 -12  -7    4.86    1.19
   2 -12  -7    4.72    1.52
  -2  12   7    7.64    3.13
   1 -11  -7   53.43    4.57
   1 -11  -7   53.62    4.54
  -1  11   7   51.94    5.86
   0 -10  -7   -0.88    1.12
   0 -10  -7    2.66    1.70
   0  10   7    1.18    2.45
   0  10   7    0.59    1.02
  -1  -9  -7   64.07    5.55
   1   9   7   58.62    6.14
   1   9   7   62.18    4.99
  -2  -8  -7    6.19    2.11
   2   8   7    6.54    2.31
  -3  -7  -7    8.08    2.23
   3   7   7    4.86    1.19
   3   7   7    6.14    2.22
  -4  -6  -7   98.05    8.40
   4   6   7  102.24    8.01
   4   6   7  104.40    8.42
  -5  -5  -7  149.87   11.09
   5   5   7  135.17   10.93
   5   5   7  134.39   10.83
   5   5   7  132.37   10.94
  -6  -4  -7   68.01    6.21
   6   4   7   60.18    5.65
   6   4   7   58.31    5.99
   6   4   7   61.99    5.74
   7   3   7   13.39    3.24
   7   3   7   15.30    2.77
   7   3   7   10.90    2.31
   8   2   7   15.90    3.57
   8   2   7   18.66    3.27
   8   2   7   17.60    2.42
   9   1   7    8.08    5.27
   9   1   7    9.06    3.41
   2 -14  -7    7.84    2.01
   2 -14  -7    9.31    1.44
  -2  14   7    7.86    3.52
   1 -13  -7   19.45    2.14
  -1  13   7   20.49    4.86
   0 -12  -7   -0.18    1.40
   0 -12  -7    2.58    1.82
   0  12   7    1.79    2.90
  -1 -11  -7   11.49    2.30
  -1 -11  -7    7.63    1.57
   1  11   7    8.20    2.91
   1  11   7   10.59    1.49
  -2 -10  -7   29.92    3.49
   2  10   7   28.71    3.89
   2  10   7   30.78    3.05
  -3  -9  -7   59.52    5.81
   3   9   7   56.65    5.85
   3   9   7   57.62    5.01
  -4  -8  -7   68.00    6.30
   4   8   7   72.77    5.60
   4   8   7   60.06    6.42
  -5  -7  -7   22.95    3.24
   5   7   7   23.71    2.63
   5   7   7   21.84    2.85
   5   7   7   20.18    3.21
  -6  -6  -7   -2.58    2.64
   6   6   7   -0.76    2.23
   6   6   7   -0.19    2.09
   6   6   7   -1.59    2.37
  -7  -5  -7   -2.97    2.79
   7   5   7    1.33    2.47
   7   5   7   -4.07    2.79
   7   5   7   -0.01    2.40
   8   4   7    1.06    3.31
   8   4   7    6.20    2.80
   8   4   7    6.67    2.27
   9   3   7   14.58    4.15
   9   3   7   22.75    3.64
   0 -14  -7   13.74    2.06
   0 -14  -7    8.94    2.03
   0  14   7   12.53    3.66
  -1 -13  -7   38.86    4.30
  -1 -13  -7   45.74    4.82
   1  13   7   41.16    6.81
  -2 -12  -7   50.16    4.64
   2  12   7   40.60    5.05
   2  12   7   45.61    4.15
  -3 -11  -7    4.16    2.79
   3  11   7    2.89    1.47
   3  11   7    4.45    2.90
  -4 -10  -7   -0.61    2.86
   4  10   7   -1.96    2.92
   4  10   7    2.20    1.50
  -5  -9  -7   14.37    3.30
   5   9   7   12.59    2.05
   5   9   7   11.86    3.11
  -6  -8  -7    2.08    2.96
   6   8   7   -0.19    2.75
   6   8   7   -1.32    2.30
   6   8   7   -2.60    2.07
  -7  -7  -7   17.42    3.79
   7   7   7   22.70    3.15
   7   7   7   23.29    3.30
   7   7   7   17.57    3.27
  -8  -6  -7  151.46   11.88
   8   6   7  142.96   11.55
   8   6   7  136.25   11.35
   8   6   7  128.73   11.96
  -9  -5  -7   -2.42    3.87
   9   5   7    9.26    3.04
   9   5   7    4.10    4.01
  -2 -14  -7   11.48    2.86
  -2 -14  -7    7.34    2.03
   2  14   7   10.35    1.89
   2  14   7    8.62    3.49
  -3 -13  -7   47.37    5.11
   3  13   7   45.09    5.42
   3  13   7   52.95    4.61
  -4 -12  -7   -0.11    3.24
   4  12   7    1.64    1.73
   4  12   7   -4.11    3.16
  -5 -11  -7    8.91    3.55
   5  11   7    7.30    1.99
   5  11   7    8.19    3.29
  -6 -10  -7   62.08    9.20
   6  10   7   84.56    6.97
   6  10   7   81.64    7.95
  -7  -9  -7   29.26    4.74
   7   9   7   33.66    4.23
   7   9   7   27.89    3.77
   7   9   7   38.28    3.94
  -8  -8  -7  102.07    9.63
   8   8   7   99.19    8.78
   8   8   7   92.81    9.07
   8   8   7   99.13    8.74
   6  12  -8    2.02    2.00
  -6 -12   8    0.55    1.55
   9   7  -8   29.70    2.95
   9   7  -8   25.74    2.65
   8   8  -8    1.53    0.98
  -8  -8   8    0.95    2.88
   7   9  -8   35.73    3.20
   7   9  -8   39.95    3.67
  -7  -9   8   33.27    4.21
   6  10  -8   14.13    1.53
   6  10  -8   16.89    2.08
  -6 -10   8   17.19    2.11
  -6 -10   8   12.62    3.42
   5  11  -8    7.96    2.27
   5  11  -8    5.52    1.64
  -5 -11   8    3.30    1.43
  -5 -11   8    4.97    3.67
   4  12  -8    0.06    2.32
   4  12  -8    0.95    2.29
  -4 -12   8   -2.21    4.16
  -4 -12   8    0.56    1.43
   3  13  -8   69.17    5.92
   3  13  -8   82.26    6.65
  -3 -13   8   78.94    6.02
  -3 -13   8   48.35    7.81
   2  14  -8    2.15    2.54
  -2 -14   8   -1.87    5.30
  -2 -14   8    2.95    1.88
  10   4  -8    2.72    1.76
  10   4  -8   -0.05    1.40
   9   5  -8    5.30    1.66
   9   5  -8    4.83    1.26
   8   6  -8   38.40    3.62
   8   6  -8   37.33    3.22
   7   7  -8    0.23    0.82
   7   7  -8    0.91    1.28
  -7  -7   8    0.81    2.38
   6   8  -8   19.42    1.95
   6   8  -8   24.55    2.16
  -6  -8   8   16.65    3.02
   5   9  -8  143.96   10.57
   5   9  -8  134.44   10.40
  -5  -9   8  128.74   11.34
  -5  -9   8  139.03   10.48
   4  10  -8    7.87    2.02
   4  10  -8    7.07    1.39
  -4 -10   8    5.41    3.14
  -4 -10   8    7.40    1.27
   3  11  -8  254.62   18.97
   3  11  -8  253.02   19.30
  -3 -11   8  256.89   18.96
  -3 -11   8  231.53   19.96
   2  12  -8    1.36    2.01
  -2 -12   8   -2.95    3.86
  -2 -12   8   -0.68    1.33
   1  13  -8   -1.41    2.08
  -1 -13   8   -8.57    4.05
  -1 -13   8   -0.37    1.56
   0  14  -8   27.73    3.53
   0 -14   8   31.30    3.11
   0 -14   8   23.60    5.42
  10   2  -8   31.60    3.47
  10   2  -8   27.31    3.09
   9   3  -8    6.50    2.66
   9   3  -8    8.32    1.56
   8   4  -8   63.07    4.86
   8   4  -8   54.20    4.72
   7   5  -8    4.04    1.23
   7   5  -8    4.87    0.88
  -7  -5   8    1.77    2.41
   6   6  -8    6.60    1.16
   6   6  -8    3.84    0.77
  -6  -6   8    3.23    2.09
   5   7  -8  345.73   25.37
   5   7  -8  328.60   25.45
  -5  -7   8  336.92   25.79
   4   8  -8   15.20    1.52
  -4  -8   8   13.39    1.40
  -4  -8   8   13.88    2.56
   3   9  -8   26.09    3.00
   3   9  -8   26.32    2.37
  -3  -9   8   22.42    2.27
  -3  -9   8   24.39    3.47
   2  10  -8    8.64    1.14
   2  10  -8    7.08    1.87
  -2 -10   8    6.96    3.07
  -2 -10   8    7.08    1.21
   1  11  -8    3.23    1.80
  -1 -11   8    2.03    1.21
  -1 -11   8   -1.05    3.08
   0  12  -8    7.62    2.09
   0 -12   8    8.84    1.64
   0 -12   8    3.90    3.54
  -1  13  -8   83.25    7.51
   1 -13   8   85.10    8.77
   1 -13   8   93.44    7.29
  -2  14  -8   26.99    3.65
   2 -14   8   34.71    3.88
   2 -14   8   29.62    5.08
  10   0  -8   66.83    5.67
  10   0  -8   60.22    6.96
   9   1  -8    5.37    1.58
   9   1  -8    8.88    2.38
   8   2  -8   15.38    1.94
   8   2  -8   13.24    1.75
   7   3  -8  147.45   10.90
   7   3  -8  136.79   10.82
   6   4  -8    9.92    0.96
   6   4  -8    6.79    1.20
  -6  -4   8    4.78    2.39
   5   5  -8  176.05   12.35
   5   5  -8  148.54   12.60
  -5  -5   8  162.99   12.83
   4   6  -8   60.83    4.83
   4   6  -8   63.37    4.72
  -4  -6   8   59.70    5.43
   3   7  -8   13.11    1.38
  -3  -7   8   11.27    2.07
  -3  -7   8   10.23    1.19
   2   8  -8   10.54    1.03
   2   8  -8    8.36    1.63
  -2  -8   8    8.12    1.03
  -2  -8   8    7.09    2.16
   1   9  -8   58.09    5.09
   1   9  -8   61.74    4.60
  -1  -9   8   62.09    5.92
  -1  -9   8   55.81    4.68
   0  10  -8   20.80    2.58
   0 -10   8   25.01    2.38
   0 -10   8   18.51    3.60
  -1  11  -8   95.86    7.81
   1 -11   8   94.78    7.53
   1 -11   8   93.33    8.65
  -2  12  -8   11.32    2.41
   2 -12   8    6.91    3.31
   2 -12   8   10.91    2.00
   3 -13   8   -1.28    2.70
   3 -13   8   -1.01    3.41
  10  -2  -8   38.13    3.95
  10  -2  -8   37.98    5.19
   9  -1  -8    4.95    1.61
   9  -1  -8   11.66    3.41
   8   0  -8   26.86    2.82
   8   0  -8   26.04    3.50
   7   1  -8   64.50    5.68
   7   1  -8   66.86    5.13
  -7  -1   8   60.15    5.28
   6   2  -8   50.61    4.15
   6   2  -8   52.78    4.20
   5   3  -8    4.19    0.61
   5   3  -8    3.96    0.87
  -5  -3   8    0.49    2.13
   4   4  -8  123.98    9.59
   4   4  -8  131.43    9.51
  -4  -4   8  121.55    9.99
   3   5  -8   35.76    2.81
  -3  -5   8   35.05    3.49
  -3  -5   8   34.16    2.70
   2   6  -8   85.71    6.42
  -2  -6   8   84.37    6.85
  -2  -6   8   82.61    6.39
   1   7  -8  202.02   14.54
  -1  -7   8  193.87   14.91
  -1  -7   8  182.72   14.56
   0   8  -8   11.66    1.72
   0  -8   8   12.70    1.26
   0  -8   8    8.25    2.01
  -1   9  -8    9.37    1.73
   1  -9   8   10.21    1.36
   1  -9   8    9.90    2.25
  -2  10  -8   26.27    3.17
   2 -10   8   26.76    2.89
   2 -10   8   22.62    3.25
   3 -11   8    1.80    2.60
   3 -11   8    0.86    1.79
   4 -12   8    2.08    3.17
   4 -12   8    2.10    2.41
  10  -4  -8    4.10    4.08
  10  -4  -8    2.22    1.83
   9  -3  -8    9.04    3.58
   9  -3  -8    7.11    1.71
   8  -2  -8   18.20    2.04
   8  -2  -8   18.74    3.42
   7  -1  -8   65.99    5.44
   7  -1  -8   67.25    6.54
  -7   1   8   71.20    5.53
   6   0  -8  108.09    8.09
   6   0  -8  100.51    8.57
  -6   0   8  104.96    8.31
   5   1  -8   23.29    1.99
   5   1  -8   27.23    2.49
  -5  -1   8   15.02    2.79
   4   2  -8  109.34    8.20
   4   2  -8  106.16    8.12
   3   3  -8  228.15   15.93
  -3  -3   8  191.55   16.26
   2   4  -8  215.11   16.48
  -2  -4   8  222.73   16.74
   1   5  -8   31.45    2.37
  -1  -5   8   33.99    3.08
  -1  -5   8   26.99    2.35
   0   6  -8   17.86    1.48
   0  -6   8   19.77    2.43
   0  -6   8   16.95    1.63
   1  -7   8    2.72    0.86
   1  -7   8    4.08    1.56
   2  -8   8    3.53    1.76
   2  -8   8    2.12    1.11
   3  -9   8   66.17    5.62
   3  -9   8   67.71    6.14
   4 -10   8   70.52    5.94
   4 -10   8   65.46    6.47
   5 -11   8   12.75    3.23
   9  -5  -8    1.43    3.26
   9  -5  -8    5.76    1.66
   8  -4  -8   73.49    6.68
   8  -4  -8   71.21    5.64
  -8   4   8   65.76    5.53
   7  -3  -8  154.59   12.15
   7  -3  -8  164.78   11.75
  -7   3   8  141.62   11.91
   6  -2  -8   55.97    4.47
   6  -2  -8   54.59    4.99
   5  -1  -8   26.31    2.52
   5  -1  -8   26.18    2.25
  -5   1   8   23.91    2.86
   4   0  -8   49.35    3.82
   4   0  -8   44.51    3.55
  -4   0   8   39.36    4.57
   2   2  -8  398.65   29.99
   1   3  -8   83.04    6.41
  -1  -3   8   81.54    6.37
  -1  -3   8   89.09    6.82
   0   4  -8  114.63    8.79
   0  -4   8  113.18    8.79
   0  -4   8  121.62    9.08
  -1   5  -8    5.71    0.73
   1  -5   8    6.07    0.86
   1  -5   8    5.82    1.36
  -2   6  -8   59.53    4.94
   2  -6   8   68.73    5.12
   2  -6   8   67.30    5.40
   3  -7   8  155.77   11.95
   4  -8   8   13.18    2.00
   4  -8   8   14.98    2.38
   5  -9   8    0.44    2.31
   5  -9   8   -3.45    1.91
   6 -10   8   65.63    6.62
   6 -10   8   55.93    6.27
   9  -7  -8   32.53    3.49
   9  -7  -8   34.43    4.63
   8  -6  -8   44.89    4.95
   8  -6  -8   46.62    4.04
  -8   6   8   41.41    4.15
   7  -5  -8    4.00    1.23
   7  -5  -8    3.94    1.91
  -7   5   8    4.91    1.81
   6  -4  -8    9.50    1.27
   6  -4  -8   11.73    1.72
  -6   4   8    8.58    1.96
   5  -3  -8    4.79    0.90
   5  -3  -8    4.02    1.11
  -5   3   8    3.17    1.39
   4  -2  -8  114.28    9.05
   4  -2  -8  121.50    9.07
  -4   2   8  121.73    9.29
   3  -1  -8  111.61    8.51
   3  -1  -8  117.57    8.48
  -3   1   8  104.35    8.99
   2   0  -8  142.37   10.98
   2   0  -8  149.83   11.04
   1   1  -8  101.52    7.72
   0   2  -8  170.78   12.60
   0  -2   8  159.94   12.49
  -1   3  -8  147.19   11.96
   1  -3   8  164.90   12.00
   1  -3   8  163.03   12.27
  -2   4  -8  115.47    9.38
   2  -4   8  125.48    9.44
   2  -4   8  130.43    9.71
  -3   5  -8   29.59    2.86
   3  -5   8   36.23    3.08
   3  -5   8   37.27    3.52
  -4   6  -8   15.29    1.76
   4  -6   8   15.67    1.95
   4  -6   8   17.58    2.34
  -5   7  -8    3.19    1.20
   5  -7   8    5.14    1.79
   5  -7   8    5.66    2.18
  -6   8  -8   13.67    1.77
   6  -8   8   19.28    3.07
   6  -8   8   13.82    2.58
   7  -9   8    3.67    2.86
   7  -9   8   10.18    3.27
   8  -8  -8   -1.08    1.40
   8  -8  -8    1.85    2.46
  -8   8   8   -0.58    1.81
   7  -7  -8    1.47    1.89
   7  -7  -8    0.34    1.18
  -7   7   8   -1.35    1.99
   6  -6  -8    4.70    1.11
   6  -6  -8    5.60    1.50
  -6   6   8    6.12    2.15
   5  -5  -8  188.09   14.33
   5  -5  -8  192.86   14.38
  -5   5   8  186.18   14.67
   4  -4  -8  137.97   10.80
   4  -4  -8  143.68   10.82
  -4   4   8  145.59   11.05
   3  -3  -8  250.13   19.53
   3  -3  -8  253.56   19.50
  -3   3   8  273.96   19.70
   2  -2  -8  416.07   31.37
   2  -2  -8  414.07   31.32
  -2   2   8  420.71   31.57
   1  -1  -8  103.50    7.64
  -1   1   8   95.16    8.40
  -1   1   8   99.22    7.54
   0   0  -8  374.86   28.93
   0   0   8  393.19   28.88
  -1   1  -8   57.28    4.79
   1  -1   8   65.19    4.85
  -2   2  -8    0.61    0.88
   2  -2   8   -0.27    1.07
   2  -2   8    1.03    1.95
  -3   3  -8    3.11    1.09
   3  -3   8    2.18    1.89
   3  -3   8    0.92    1.17
  -4   4  -8   59.86    4.72
   4  -4   8   60.81    4.75
   4  -4   8   46.07    5.20
  -5   5  -8    0.57    1.44
   5  -5   8    0.87    2.17
   5  -5   8   -0.35    1.52
  -6   6  -8   10.06    1.87
   6  -6   8    6.50    2.61
   6  -6   8    8.16    2.15
  -7   7  -8   25.03    2.58
   7  -7   8   13.89    3.40
   7  -7   8   18.33    3.03
   8  -8   8   -2.71    2.97
   8  -8   8    2.50    3.43
   7  -9  -8   48.49    4.13
   7  -9  -8   48.52    4.83
  -7   9   8   43.55    5.12
   6  -8  -8   19.68    2.25
   6  -8  -8   22.71    2.37
  -6   8   8   21.64    3.06
   5  -7  -8  375.26   28.85
   5  -7  -8  384.82   28.85
  -5   7   8  386.02   29.17
   4  -6  -8   67.39    5.38
   4  -6  -8   72.44    5.42
  -4   6   8   65.62    6.18
   3  -5  -8   39.17    3.19
   3  -5  -8   38.38    3.15
  -3   5   8   39.61    3.85
   2  -4  -8  241.69   18.34
   2  -4  -8  235.76   18.30
  -2   4   8  251.53   18.51
   1  -3  -8   90.81    7.39
  -1   3   8   97.18    7.30
  -1   3   8  100.46    7.64
   0  -2  -8  162.08   12.83
   0   2   8  179.42   13.22
   0   2   8  166.62   12.74
  -1  -1  -8   63.41    4.91
   1   1   8   56.87    6.09
  -2   0  -8   29.31    2.56
   2   0   8   28.24    2.61
   2   0   8   16.93    3.78
  -3   1  -8    0.92    1.22
   3  -1   8    2.76    3.05
  -4   2  -8   -0.61    1.38
   4  -2   8   -0.39    2.78
   4  -2   8   -1.26    1.52
  -5   3  -8   10.17    1.85
   5  -3   8   10.81    1.89
   5  -3   8    4.08    2.85
   5  -3   8    4.21    2.16
  -6   4  -8   36.44    3.20
   6  -4   8   30.16    3.24
   6  -4   8   21.75    3.49
  -7   5  -8   17.18    2.44
   7  -5   8   13.11    3.14
   7  -5   8    4.10    3.32
   7  -5   8    9.91    2.56
  -8   6  -8   38.76    3.80
   8  -6   8   35.99    4.22
   8  -6   8   26.86    4.00
   6 -10  -8   16.75    1.82
   6 -10  -8   15.58    2.31
  -6  10   8   18.01    3.14
   5  -9  -8  152.51   11.91
   5  -9  -8  154.79   11.77
  -5   9   8  155.50   12.49
   4  -8  -8   15.30    1.57
   4  -8  -8   16.50    1.73
  -4   8   8   14.69    2.85
   3  -7  -8   14.70    1.42
   3  -7  -8   12.28    1.37
  -3   7   8   11.55    2.47
   2  -6  -8   92.46    7.17
   2  -6  -8   95.94    7.22
  -2   6   8   91.52    7.69
   1  -5  -8   33.78    3.05
   1  -5  -8   36.18    2.86
  -1   5   8   33.51    2.85
  -1   5   8   38.06    3.45
   0  -4  -8  118.96    9.65
   0   4   8  125.92    9.52
   0   4   8  131.42    9.79
  -1  -3  -8  179.05   13.99
   1   3   8  180.81   13.87
   1   3   8  190.30   14.16
  -2  -2  -8    0.37    1.18
   2   2   8    1.54    0.93
   2   2   8    0.41    1.85
  -3  -1  -8    2.20    1.37
   3   1   8    2.58    2.58
   3   1   8    2.42    1.36
  -4   0  -8   51.91    4.39
   4   0   8   48.36    4.49
   4   0   8   40.61    5.14
  -5   1  -8   18.22    2.21
   5  -1   8   11.28    2.33
   5  -1   8   13.02    2.45
   5  -1   8   10.87    3.87
  -6   2  -8   -0.88    2.12
   6  -2   8    0.53    3.75
   6  -2   8   -0.40    2.01
  -7   3  -8    3.04    2.35
   7  -3   8    2.78    2.29
   7  -3   8    6.14    3.12
   7  -3   8    4.18    3.93
  -8   4  -8   49.81    4.28
   8  -4   8   29.63    4.80
   8  -4   8   36.39    4.76
   8  -4   8   36.86    5.25
  -9   5  -8    5.58    2.93
   9  -5   8   11.60    3.79
   9  -5   8    0.78    3.12
   6 -12  -8    3.65    1.32
   6 -12  -8    5.27    2.19
  -6  12   8    3.97    2.99
   5 -11  -8    5.81    1.24
   5 -11  -8    7.62    1.87
  -5  11   8    8.69    3.07
   4 -10  -8    7.23    1.22
   4 -10  -8    7.24    1.52
  -4  10   8    6.01    2.96
   3  -9  -8   27.43    2.82
   3  -9  -8   30.96    2.75
  -3   9   8   34.72    4.43
   2  -8  -8   10.63    1.36
   2  -8  -8    9.41    1.28
  -2   8   8   10.92    2.61
   1  -7  -8  192.05   15.18
   1  -7  -8  205.95   15.10
  -1   7   8  200.91   15.08
  -1   7   8  197.02   15.47
   0  -6  -8   20.24    2.15
   0   6   8   21.04    2.46
   0   6   8   18.48    1.85
  -1  -5  -8    4.28    1.46
   1   5   8    4.56    1.60
   1   5   8    7.29    0.92
  -2  -4  -8  116.60    9.63
   2   4   8  131.86    9.73
   2   4   8  120.93    9.44
  -3  -3  -8   -0.26    1.47
   3   3   8    1.21    1.57
   3   3   8    2.92    1.19
  -4  -2  -8    0.71    1.67
   4   2   8   -0.16    1.58
   4   2   8    0.66    1.85
  -5  -1  -8   15.47    3.18
   5   1   8   11.63    2.50
   5   1   8   11.68    2.55
   5   1   8   13.29    2.31
  -6   0  -8  110.50    8.38
   6   0   8  102.58    8.69
   6   0   8  102.06    8.46
   6   0   8   87.51    8.57
   7  -1   8    0.35    2.58
   7  -1   8   -0.04    2.44
   7  -1   8    2.13    3.02
   8  -2   8   -2.06    2.48
   8  -2   8    3.31    3.44
   8  -2   8    1.46    2.72
  -9   3  -8   -1.48    3.01
   9  -3   8    5.16    3.09
   9  -3   8    6.32    3.75
   4 -12  -8    0.84    1.04
   4 -12  -8    0.27    2.01
  -4  12   8    0.14    3.03
   3 -11  -8  271.04   20.72
   3 -11  -8  267.36   20.74
  -3  11   8  281.00   21.40
   2 -10  -8    8.85    1.45
   2 -10  -8    9.38    1.42
  -2  10   8    9.67    2.94
   1  -9  -8   60.29    4.92
   1  -9  -8   61.53    5.12
  -1   9   8   59.08    5.99
   0  -8  -8   14.22    1.92
   0   8   8   11.70    2.55
   0   8   8   10.39    1.37
  -1  -7  -8    0.92    1.67
   1   7   8    3.04    1.98
   1   7   8    1.26    0.89
  -2  -6  -8   69.33    5.72
   2   6   8   66.88    5.31
   2   6   8   64.73    5.82
  -3  -5  -8   35.23    3.63
   3   5   8   32.11    3.03
   3   5   8   33.25    3.70
  -4  -4  -8   58.27    5.56
   4   4   8   66.94    5.60
  -5  -3  -8   14.36    2.39
   5   3   8   13.40    2.16
   5   3   8   10.65    2.24
   5   3   8    8.48    2.43
  -6  -2  -8    1.77    2.41
   6   2   8    0.08    2.56
   6   2   8    3.50    2.41
   6   2   8    1.00    1.89
  -7  -1  -8   -3.56    2.53
   7   1   8   -0.57    2.53
   7   1   8   -5.07    2.71
   7   1   8   -0.66    1.88
   8   0   8   39.26    4.05
   8   0   8   37.16    4.27
   8   0   8   35.49    4.65
   9  -1   8   10.16    3.64
   9  -1   8    5.77    3.10
   3 -13  -8   82.68    6.63
   3 -13  -8   90.25    7.06
  -3  13   8   80.67    8.18
   2 -12  -8    1.97    1.23
   2 -12  -8    0.66    1.47
  -2  12   8   -1.32    3.12
   1 -11  -8    2.11    1.35
   1 -11  -8    4.02    1.56
  -1  11   8    2.27    2.83
   0 -10  -8   25.74    3.08
   0 -10  -8   26.04    2.65
   0  10   8   21.56    2.51
   0  10   8   20.78    3.42
  -1  -9  -8   13.97    2.40
   1   9   8    8.73    2.73
   1   9   8   11.06    1.46
  -2  -8  -8    0.59    2.02
   2   8   8   -1.18    2.35
   2   8   8    1.30    1.06
  -3  -7  -8  140.27   11.23
   3   7   8  144.43   10.81
   3   7   8  135.42   11.24
  -4  -6  -8   14.22    2.51
   4   6   8   16.33    2.61
   4   6   8   14.86    1.97
  -5  -5  -8   -0.30    2.16
   5   5   8   -0.43    2.07
   5   5   8    2.50    1.88
   5   5   8    2.23    2.12
  -6  -4  -8   31.64    3.71
   6   4   8   33.48    3.68
   6   4   8   30.51    3.46
   6   4   8   31.99    3.65
  -7  -3  -8    0.54    2.90
   7   3   8    0.75    2.85
   7   3   8    4.50    2.81
   7   3   8    2.07    2.20
  -8  -2  -8   -3.95    3.05
   8   2   8    2.43    3.02
   8   2   8    0.69    3.02
   8   2   8    0.19    2.12
   9   1   8    3.27    3.50
   9   1   8    2.73    3.28
   2 -14  -8    5.13    1.96
   2 -14  -8    4.53    1.36
  -2  14   8    6.43    3.58
   1 -13  -8    1.09    1.63
   1 -13  -8    5.11    1.57
  -1  13   8    1.53    3.63
   0 -12  -8   10.70    1.76
   0 -12  -8    9.13    2.19
   0  12   8    7.10    3.33
  -1 -11  -8   99.19    7.84
  -1 -11  -8   96.45    7.38
   1  11   8   85.30    8.47
   1  11   8   88.71    7.33
  -2 -10  -8   18.99    3.03
   2  10   8   22.25    2.16
   2  10   8   17.92    3.54
  -3  -9  -8   51.49    5.66
   3   9   8   53.82    5.87
   3   9   8   57.84    4.67
  -4  -8  -8   11.61    2.81
   4   8   8   10.76    1.81
   4   8   8   12.27    2.96
  -5  -7  -8    5.19    2.64
   5   7   8    0.69    2.59
   5   7   8    5.43    1.92
  -6  -6  -8   12.06    3.00
   6   6   8    9.46    2.48
   6   6   8    9.05    2.66
  -7  -5  -8   12.79    3.22
   7   5   8   20.21    3.06
   7   5   8   15.93    3.24
   7   5   8   11.20    2.89
   8   4   8   29.52    5.51
   8   4   8   39.00    4.67
   8   4   8   38.09    4.66
  -9  -3  -8   -2.56    3.79
   9   3   8    5.52    3.49
   9   3   8    1.94    3.55
   0 -14  -8   31.74    3.19
   0 -14  -8   29.96    3.26
   0  14   8   32.08    4.69
  -1 -13  -8   86.31    6.86
  -1 -13  -8   89.11    7.30
   1  13   8   75.80    8.14
   1  13   8   77.56    6.72
  -2 -12  -8   12.29    2.83
   2  12   8   11.50    3.49
   2  12   8   12.22    1.89
  -3 -11  -8   -1.92    2.63
   3  11   8    1.44    1.54
   3  11   8   -1.75    3.00
  -4 -10  -8   49.94    5.42
   4  10   8   58.96    6.45
   4  10   8   55.35    4.91
  -5  -9  -8   14.76    3.13
   5   9   8    1.65    3.05
   5   9   8    3.16    1.88
  -6  -8  -8   13.74    3.47
   6   8   8   15.91    2.73
   6   8   8   13.97    3.35
  -7  -7  -8   27.40    6.23
   7   7   8   25.30    4.14
   7   7   8   24.43    3.75
   7   7   8   26.79    4.11
  -8  -6  -8   42.05    4.77
   8   6   8   29.38    4.69
   8   6   8   34.47    4.22
   8   6   8   31.64    5.31
  -9  -5  -8    4.44    4.07
   9   5   8    3.86    4.12
   9   5   8    7.11    3.36
   9   5   8    7.00    4.04
  -2 -14  -8   28.43    3.77
  -2 -14  -8   29.98    3.13
   2  14   8   29.83    4.53
   2  14   8   27.00    2.97
  -3 -13  -8   -1.71    2.97
   3  13   8    4.37    3.61
   3  13   8   -1.67    1.77
  -4 -12  -8    5.24    3.20
   4  12   8    1.22    1.82
  -5 -11  -8   14.65    4.20
   5  11   8    8.26    3.61
   5  11   8   12.01    2.27
  -6 -10  -8   59.63    5.93
   6  10   8   52.17    5.55
   6  10   8   55.55    6.82
  -7  -9  -8    4.23    3.89
   7   9   8   11.24    3.52
   7   9   8   13.43    3.00
  -8  -8  -8    3.12    3.96
   8   8   8    3.55    3.16
   8   8   8    5.11    3.47
   8   8   8    6.63    3.16
   9   7  -9    9.83    1.99
   9   7  -9    8.49    1.25
   8   8  -9    0.21    0.88
   8   8  -9    0.26    1.85
  -8  -8   9   -3.43    3.01
   7   9  -9   31.75    3.29
   7   9  -9   26.42    2.44
  -7  -9   9   23.31    3.90
   6  10  -9    0.37    1.59
  -6 -10   9    1.53    1.27
  -6 -10   9   -0.28    3.18
   5  11  -9   10.74    1.82
  -5 -11   9    4.74    3.81
  -5 -11   9    8.04    1.51
  -4 -12   9   20.51    2.15
  -4 -12   9   12.58    5.24
   3  13  -9   37.73    3.77
   3  13  -9   44.78    4.80
  -3 -13   9   44.93    3.94
  -3 -13   9   31.81    6.09
   2  14  -9   30.80    3.66
  -2 -14   9   27.06    2.99
  -2 -14   9   23.81    5.98
   9   5  -9   10.95    1.84
   8   6  -9    0.30    1.46
   8   6  -9    0.94    0.87
  -8  -6   9    1.61    2.83
   7   7  -9   -0.25    0.75
   7   7  -9   -0.27    1.33
  -7  -7   9    2.47    2.75
   6   8  -9    7.03    0.92
   6   8  -9    6.16    1.39
  -6  -8   9    6.05    2.61
   5   9  -9   36.75    3.41
  -5  -9   9   39.07    5.12
  -5  -9   9   37.67    3.23
   4  10  -9   49.80    4.11
  -4 -10   9   44.63    3.92
  -4 -10   9   48.60    6.17
   3  11  -9   -0.19    1.23
   3  11  -9    4.44    1.99
  -3 -11   9   -0.46    3.57
  -3 -11   9   -0.09    1.17
   2  12  -9    0.82    2.08
  -2 -12   9   -1.11    3.90
  -2 -12   9    0.50    1.36
   1  13  -9    3.71    2.24
  -1 -13   9   -3.85    4.11
  -1 -13   9   -1.81    1.60
   0  14  -9   12.06    2.72
   0 -14   9   12.67    2.29
   0 -14   9    8.46    4.69
  10   2  -9   -1.68    1.72
  10   2  -9    1.30    1.65
   9   3  -9    1.35    1.53
   8   4  -9    1.91    1.31
   8   4  -9    3.43    0.96
  -8  -4   9   -3.39    2.37
   7   5  -9   87.98    6.91
   7   5  -9   92.75    7.08
   6   6  -9   26.86    2.68
   6   6  -9   28.76    2.30
  -6  -6   9   25.53    3.41
   5   7  -9    0.60    0.99
   5   7  -9    1.31    0.57
  -5  -7   9    3.49    2.18
   4   8  -9   17.68    1.91
  -4  -8   9   16.98    2.85
  -4  -8   9   14.58    1.65
   3   9  -9   63.51    4.83
  -3  -9   9   56.70    4.76
  -3  -9   9   63.13    6.31
   2  10  -9    0.66    0.91
   2  10  -9    2.32    1.77
  -2 -10   9   -0.77    0.97
  -2 -10   9   -0.85    2.86
   1  11  -9   15.71    2.42
  -1 -11   9   15.18    3.53
   0  12  -9  120.19    9.91
   0 -12   9  125.71    9.60
   0 -12   9  120.98   10.86
  -1  13  -9   10.78    2.49
   1 -13   9    8.62    2.09
   1 -13   9    7.96    3.84
  10   0  -9    1.11    1.71
  10   0  -9    3.21    2.79
   9   1  -9   36.52    3.64
   8   2  -9    0.86    1.29
   8   2  -9    0.87    1.26
  -8  -2   9    1.15    1.45
   7   3  -9   15.73    1.67
   7   3  -9   16.73    1.48
  -7  -3   9    6.58    2.72
  -6  -4   9    8.76    2.64
   5   5  -9  128.33    9.81
   5   5  -9  136.97    9.69
  -5  -5   9  114.99   10.36
   4   6  -9    5.46    0.95
  -4  -6   9    4.46    1.92
  -4  -6   9    5.61    0.68
   3   7  -9   18.91    1.80
  -3  -7   9   18.51    1.63
  -3  -7   9   16.09    2.76
   2   8  -9   43.88    3.25
  -2  -8   9   39.08    4.59
  -2  -8   9   36.89    3.25
   1   9  -9   76.85    5.65
  -1  -9   9   72.17    5.76
  -1  -9   9   68.31    6.69
   0 -10   9  162.65   12.89
   0 -10   9  154.47   12.07
   1 -11   9    9.59    3.00
   1 -11   9   10.23    1.71
   2 -12   9    7.64    2.02
   2 -12   9    7.66    3.47
   3 -13   9   10.53    3.82
  10  -2  -9    1.47    1.71
  10  -2  -9    4.89    3.81
   9  -1  -9   41.95    3.94
   9  -1  -9   39.78    4.68
   8   0  -9    1.77    2.44
   8   0  -9    2.30    1.25
   7   1  -9    3.99    1.66
   7   1  -9    2.01    1.03
   6   2  -9   -0.13    0.84
   6   2  -9   -0.33    0.82
  -6  -2   9   -1.76    2.30
  -5  -3   9   -1.18    2.32
   4   4  -9   15.38    1.53
  -4  -4   9   14.32    2.45
   3   5  -9   29.45    2.40
  -3  -5   9   27.17    3.23
   2   6  -9   65.00    5.32
  -2  -6   9   70.54    5.97
  -2  -6   9   72.35    5.27
  -1  -7   9   27.09    2.34
  -1  -7   9   30.04    3.64
   0   8  -9    4.67    0.60
   0  -8   9    3.79    0.93
   0  -8   9    3.44    1.96
   1  -9   9   84.43    7.52
   1  -9   9   86.22    6.73
   2 -10   9   50.62    4.86
   2 -10   9   63.82    5.93
   3 -11   9    1.65    2.87
   3 -11   9    1.87    1.87
   4 -12   9  164.08   15.49
   9  -3  -9    1.82    1.53
   9  -3  -9    8.89    3.48
   8  -2  -9    2.84    2.82
   8  -2  -9    1.45    1.26
   7  -1  -9    5.95    2.40
   7  -1  -9    3.63    1.20
  -7   1   9    6.16    1.59
   6   0  -9   -1.18    0.85
   6   0  -9    3.41    1.82
  -6   0   9    1.68    1.66
   5   1  -9   59.35    4.76
   5   1  -9   58.54    4.64
   3   3  -9    9.74    1.00
  -3  -3   9    5.48    2.13
   2   4  -9    1.05    0.57
  -2  -4   9   -0.11    1.49
   1   5  -9  450.90   33.30
  -1  -5   9  457.10   33.55
  -1  -5   9  421.62   33.28
   0   6  -9    0.17    0.48
   0  -6   9    0.86    1.46
   0  -6   9    0.06    0.64
  -1   7  -9   54.06    4.21
   1  -7   9   57.87    4.99
   1  -7   9   55.33    4.41
   2  -8   9  323.92   24.36
   2  -8   9  312.92   24.06
   3  -9   9    2.07    2.21
   3  -9   9   -0.17    1.48
   4 -10   9  124.55    9.93
   4 -10   9  108.96    9.48
   5 -11   9    4.55    3.17
   5 -11   9    5.32    2.92
   9  -5  -9   13.63    3.43
   9  -5  -9    7.19    2.20
   8  -4  -9    1.83    1.31
   8  -4  -9    4.09    2.66
  -8   4   9    2.05    2.19
   7  -3  -9   20.09    2.82
   7  -3  -9   20.05    2.38
  -7   3   9   24.24    3.01
   6  -2  -9   -2.03    1.63
   6  -2  -9   -1.47    0.87
  -6   2   9    0.98    1.37
   5  -1  -9   54.24    4.51
   5  -1  -9   58.40    4.82
  -5   1   9   60.42    5.05
   4   0  -9   -0.85    0.65
   4   0  -9    0.63    1.02
  -4   0   9    5.01    2.34
  -2  -2   9    1.77    2.15
   1   3  -9  315.58   21.51
  -1  -3   9  252.64   21.81
   0  -4   9   62.68    4.83
   0  -4   9   61.88    5.31
  -1   5  -9    6.69    0.83
   1  -5   9    6.16    1.60
   1  -5   9    4.92    0.92
  -2   6  -9  318.46   25.47
   2  -6   9  357.22   25.76
   2  -6   9  341.24   25.55
  -3   7  -9    3.98    0.78
   3  -7   9    5.82    1.94
   3  -7   9    5.07    2.39
   4  -8   9    3.13    1.70
   4  -8   9    5.86    2.22
   5  -9   9    9.59    2.81
   5  -9   9    5.40    2.19
   6 -10   9    0.57    2.67
   6 -10   9    1.38    3.24
   9  -7  -9   14.70    3.57
   9  -7  -9    7.97    2.16
   8  -6  -9   -1.67    2.35
   8  -6  -9   -1.16    1.33
  -8   6   9    2.16    1.80
   7  -5  -9  105.38    7.79
   7  -5  -9  101.22    8.13
  -7   5   9   91.08    8.21
   6  -4  -9   39.32    3.53
   6  -4  -9   34.72    3.08
  -6   4   9   34.43    3.94
   5  -3  -9   16.14    1.83
  -5   3   9   19.70    2.16
   4  -2  -9   85.00    6.29
   4  -2  -9   75.55    6.29
  -4   2   9   85.84    6.73
   3  -1  -9  522.61   37.36
   3  -1  -9  511.09   37.31
  -3   1   9  453.49   37.65
   2   0  -9   -0.12    0.26
  -2   0   9   -1.06    2.68
   0   2  -9  287.77   22.39
   0  -2   9  306.46   22.39
  -1   3  -9   46.15    3.67
   1  -3   9   41.74    4.52
   1  -3   9   50.43    4.32
  -2   4  -9   38.66    3.11
   2  -4   9   35.14    3.81
   2  -4   9   37.11    3.24
  -3   5  -9  176.41   13.25
   3  -5   9  172.04   13.63
   3  -5   9  175.28   13.35
  -4   6  -9   -0.85    0.97
   4  -6   9    1.08    2.34
   4  -6   9   -0.53    1.42
  -5   7  -9   14.06    1.60
   5  -7   9   11.50    2.18
   5  -7   9   15.26    2.79
  -6   8  -9   49.78    4.30
   6  -8   9   56.51    6.05
   6  -8   9   50.04    5.27
   7  -9   9    3.26    3.40
   7  -9   9    0.55    2.81
   8  -8  -9    0.88    1.44
   8  -8  -9   -0.76    2.45
   7  -7  -9    2.29    1.25
   7  -7  -9   -0.82    1.90
  -7   7   9    2.70    2.20
   6  -6  -9   32.12    2.90
   6  -6  -9   32.53    3.23
  -6   6   9   30.28    3.54
   5  -5  -9  152.87   11.40
   5  -5  -9  145.53   11.35
  -5   5   9  148.36   11.77
   4  -4  -9   16.78    1.82
   4  -4  -9   17.73    1.78
  -4   4   9   18.09    2.20
   3  -3  -9   11.40    1.23
   3  -3  -9   11.41    1.22
  -3   3   9   12.05    1.79
   2  -2  -9   20.50    1.66
   2  -2  -9   19.36    1.85
   1  -1  -9   55.99    4.43
  -1   1   9   51.80    5.95
  -1   1   9   57.88    4.31
   0   0  -9   -0.68    0.79
   0   0   9   -1.77    2.90
   0   0   9   -0.10    0.51
  -1   1  -9  365.69   27.86
   1  -1   9  373.48   27.86
  -2   2  -9   32.50    2.94
   2  -2   9   34.28    3.13
  -3   3  -9  118.12    9.15
   3  -3   9  118.83    9.23
  -4   4  -9  143.33   11.06
   4  -4   9  143.83   11.14
  -5   5  -9   17.52    1.95
   5  -5   9    7.01    2.69
   5  -5   9   12.12    2.07
  -6   6  -9   59.39    5.12
   6  -6   9   53.73    5.40
  -7   7  -9    1.64    1.82
   7  -7   9    0.53    3.14
   7  -9  -9   31.64    3.25
   7  -9  -9   32.26    3.48
  -7   9   9   33.30    3.83
   6  -8  -9    7.55    1.71
   6  -8  -9    7.85    1.32
  -6   8   9    7.58    2.67
   5  -7  -9    0.57    0.95
   5  -7  -9    1.97    1.21
  -5   7   9    2.79    2.46
   4  -6  -9    5.98    1.08
   4  -6  -9    5.21    1.01
  -4   6   9    4.90    2.12
   3  -5  -9   32.48    2.81
   3  -5  -9   32.35    2.74
  -3   5   9   33.51    3.59
   2  -4  -9    0.40    0.56
   2  -4  -9    2.53    0.85
  -2   4   9   -0.73    1.45
   1  -3  -9  308.29   24.74
  -1   3   9  348.82   24.96
  -1   3   9  327.31   24.67
   0  -2  -9  299.34   23.85
   0   2   9  319.94   23.81
   0   2   9  329.26   24.23
  -1  -1  -9  380.28   26.31
   1   1   9  339.39   26.23
   1   1   9  321.92   26.88
  -2   0  -9    3.03    1.14
   2   0   9    2.99    3.32
   2   0   9    0.19    1.08
  -3   1  -9    2.06    1.30
   3  -1   9   -2.25    3.29
   3  -1   9    1.14    1.44
  -4   2  -9  138.21   11.15
   4  -2   9  149.85   11.21
  -5   3  -9   65.17    5.60
   5  -3   9   62.97    5.67
  -6   4  -9    9.46    2.15
   6  -4   9    4.34    3.30
   6  -4   9    7.08    2.14
  -7   5  -9   26.25    3.05
   7  -5   9   21.83    3.19
  -8   6  -9    9.14    2.53
   8  -6   9    3.62    2.90
   6 -10  -9    3.33    1.81
   6 -10  -9   -0.22    1.17
  -6  10   9    1.77    2.82
   5  -9  -9   43.30    3.83
   5  -9  -9   38.15    3.51
  -5   9   9   42.54    5.24
   4  -8  -9   20.99    2.01
   4  -8  -9   18.21    1.87
  -4   8   9   21.32    3.20
   3  -7  -9   21.48    2.15
  -3   7   9   20.49    3.19
   2  -6  -9   72.98    5.60
   2  -6  -9   70.58    5.51
  -2   6   9   67.54    6.16
   1  -5  -9  449.12   36.62
   1  -5  -9  493.81   36.56
  -1   5   9  525.81   36.80
  -1   5   9  475.88   36.56
   0  -4  -9   69.76    5.64
   0   4   9   70.06    5.85
   0   4   9   69.33    5.39
  -1  -3  -9   52.26    4.62
   1   3   9   54.50    4.41
   1   3   9   62.22    5.12
  -2  -2  -9   35.08    3.24
   2   2   9   35.16    4.40
   2   2   9   30.46    2.92
  -3  -1  -9    4.98    1.48
   3   1   9    3.30    1.46
   3   1   9    4.50    3.11
  -4   0  -9    0.56    1.53
   4   0   9    1.12    1.65
   4   0   9   -0.64    3.62
  -5   1  -9  102.41    8.05
   5  -1   9  101.89    8.06
   5  -1   9   84.57    9.73
  -6   2  -9   56.79    4.97
   6  -2   9   54.86    5.09
   6  -2   9   49.93    5.97
   6  -2   9   38.28    4.94
  -7   3  -9   45.74    4.03
   7  -3   9   38.89    5.42
   7  -3   9   34.08    4.57
   7  -3   9   31.59    3.90
  -8   4  -9    1.48    2.61
   8  -4   9   -1.66    4.26
   8  -4   9    4.22    3.65
   8  -4   9    1.63    2.65
   5 -11  -9    5.84    2.13
   5 -11  -9    9.18    1.38
  -5  11   9    6.10    3.21
   4 -10  -9   50.54    4.34
   4 -10  -9   56.20    4.62
  -4  10   9   52.25    6.23
   3  -9  -9   69.29    5.49
   3  -9  -9   65.59    5.68
  -3   9   9   68.29    6.86
   2  -8  -9   46.94    3.85
   2  -8  -9   46.99    3.94
  -2   8   9   42.22    4.99
   1  -7  -9   32.10    3.00
   1  -7  -9   28.02    2.62
  -1   7   9   28.03    2.58
   0  -6  -9    0.67    1.39
   0   6   9   -1.23    1.60
   0   6   9   -0.21    0.79
  -1  -5  -9    4.95    1.51
   1   5   9    6.71    1.76
   1   5   9    4.84    0.94
  -2  -4  -9   39.92    3.95
   2   4   9   44.58    4.13
   2   4   9   39.78    3.52
  -3  -3  -9  116.94    9.21
   3   3   9  107.59    9.08
   3   3   9  125.45    9.46
  -4  -2  -9  136.55   11.54
   4   2   9  149.91   11.52
   4   2   9  155.19   11.89
  -5  -1  -9   90.39    7.39
   5   1   9   96.74    7.44
   5   1   9   72.56    7.52
   5   1   9   93.79    8.04
  -6   0  -9   -2.22    2.13
   6   0   9   -2.60    2.13
   6   0   9    2.00    3.04
   6   0   9    2.60    2.75
  -7   1  -9   52.60    5.14
   7  -1   9   46.00    5.93
   7  -1   9   44.37    4.50
   7  -1   9   39.11    5.03
  -8   2  -9   38.76    4.32
   8  -2   9   37.00    4.31
   8  -2   9   40.78    4.51
   8  -2   9   37.60    5.00
  -9   3  -9   -0.16    3.03
   9  -3   9    9.85    3.15
   9  -3   9    5.49    4.10
   4 -12  -9   23.17    2.51
   4 -12  -9   24.81    2.77
  -4  12   9   25.45    4.08
   3 -11  -9    3.46    1.52
   3 -11  -9    0.75    1.15
  -3  11   9    3.06    3.09
   2 -10  -9    0.84    1.24
   2 -10  -9    1.24    1.30
  -2  10   9    0.03    2.93
   1  -9  -9   81.33    6.25
   1  -9  -9   81.83    7.16
  -1   9   9   72.34    7.30
   0  -8  -9    4.04    1.69
   0   8   9    3.18    2.28
   0   8   9    4.06    1.06
  -1  -7  -9   60.33    5.05
   1   7   9   53.91    5.32
   1   7   9   54.89    4.73
  -2  -6  -9  371.44   27.44
   2   6   9  355.53   27.25
   2   6   9  356.18   27.49
  -3  -5  -9  182.10   13.90
   3   5   9  175.10   13.87
  -4  -4  -9  132.89   10.96
   4   4   9  129.11   10.81
   4   4   9  152.05   11.03
  -5  -3  -9   62.88    5.91
   5   3   9   63.62    5.83
   5   3   9   67.83    5.99
  -6  -2  -9   46.80    5.34
   6   2   9   50.86    5.07
   6   2   9   50.41    5.76
   6   2   9   53.43    5.45
  -7  -1  -9   49.24    5.04
   7   1   9   51.26    4.82
   7   1   9   39.92    4.49
   7   1   9   33.03    4.74
  -8   0  -9   -5.06    2.88
   8   0   9    1.20    2.22
   8   0   9   -3.33    2.59
   8   0   9   -1.57    3.61
  -9   1  -9   -8.99    4.83
   9  -1   9   -1.86    7.06
   9  -1   9   -4.71    2.80
   3 -13  -9   50.46    4.84
   3 -13  -9   48.29    4.28
  -3  13   9   54.72    5.79
   2 -12  -9   -0.64    1.54
   2 -12  -9    1.79    1.39
  -2  12   9    1.12    3.19
   1 -11  -9   16.85    1.94
   1 -11  -9   13.32    2.15
  -1  11   9   15.73    3.56
   0 -10  -9  170.15   12.61
   0 -10  -9  169.21   12.41
   0  10   9  152.92   12.35
   0  10   9  151.88   13.15
  -1  -9  -9   93.70    7.32
   1   9   9   87.17    6.85
   1   9   9   77.24    7.97
  -2  -8  -9  325.96   22.92
   2   8   9  269.74   23.02
   2   8   9  303.26   22.66
  -3  -7  -9    4.99    2.17
   3   7   9    5.36    1.36
   3   7   9    4.42    2.36
  -4  -6  -9   -2.15    2.19
   4   6   9   -0.03    1.54
   4   6   9   -0.65    2.61
  -5  -5  -9   11.60    2.67
   5   5   9   16.59    2.74
   5   5   9   14.24    2.39
  -6  -4  -9    7.43    2.72
   6   4   9    4.73    2.83
   6   4   9    7.38    2.48
   6   4   9    6.14    2.60
  -7  -3  -9   47.32    4.40
   7   3   9   31.29    4.32
   7   3   9   37.64    4.70
   7   3   9   33.67    4.26
  -8  -2  -9   43.12    4.62
   8   2   9   34.44    4.54
   8   2   9   34.10    4.68
   8   2   9   38.89    4.59
  -9  -1  -9   -7.94    3.42
   9   1   9    2.95    3.25
   9   1   9   -1.26    3.85
   2 -14  -9   33.93    3.51
   2 -14  -9   34.79    3.45
  -2  14   9   35.14    5.03
   1 -13  -9   -0.74    1.68
   1 -13  -9    0.56    1.74
  -1  13   9    0.86    3.60
   0 -12  -9  133.63   10.34
   0 -12  -9  129.50   10.11
   0  12   9  120.78   11.14
  -1 -11  -9    5.16    1.66
  -1 -11  -9   13.10    2.45
   1  11   9    7.71    1.59
   1  11   9    8.59    3.22
  -2 -10  -9   51.95    5.29
   2  10   9   46.09    5.97
   2  10   9   52.54    4.46
  -3  -9  -9   -2.90    2.29
   3   9   9    4.47    2.98
   3   9   9    0.77    1.39
  -4  -8  -9    8.69    2.65
   4   8   9    5.75    1.66
   4   8   9    4.04    2.82
  -5  -7  -9   15.72    3.12
   5   7   9   16.86    3.24
   5   7   9   11.79    2.36
  -6  -6  -9   59.46    6.32
   6   6   9   57.71    6.20
   6   6   9   56.92    5.90
  -7  -5  -9   26.10    3.83
   7   5   9   23.41    3.86
   7   5   9   27.08    3.77
  -8  -4  -9    5.42    3.39
   8   4   9    6.47    2.87
   8   4   9    6.00    3.40
   8   4   9    7.33    3.52
  -9  -3  -9   -6.98    3.64
   9   3   9    1.65    3.58
   9   3   9   -1.47    3.48
   0 -14  -9    9.66    2.18
   0 -14  -9   15.30    2.53
   0  14   9   10.09    3.97
  -1 -13  -9   13.95    2.75
  -1 -13  -9   12.19    2.09
   1  13   9   12.49    3.72
   1  13   9    8.49    1.89
  -2 -12  -9    6.11    2.67
   2  12   9    5.27    3.77
  -3 -11  -9    1.28    2.66
   3  11   9    0.94    3.21
   3  11   9    1.34    1.58
  -4 -10  -9  101.48    8.76
   4  10   9   91.32    9.07
   4  10   9  100.53    7.98
  -5  -9  -9    8.90    3.10
   5   9   9    7.55    2.13
   5   9   9   10.03    3.44
  -6  -8  -9   49.18    5.28
   6   8   9   49.45    6.22
   6   8   9   46.99    5.19
  -7  -7  -9    2.78    3.43
   7   7   9    2.96    2.97
   7   7   9    0.93    3.17
  -8  -6  -9    5.25    3.72
   8   6   9    8.11    3.25
   8   6   9    4.19    3.65
   8   6   9    6.92    3.37
  -3 -13  -9    5.90    3.05
   3  13   9    4.77    3.81
   3  13   9    4.55    2.01
  -4 -12  -9  139.37   11.90
   4  12   9  137.22   10.56
   4  12   9  120.63   11.72
  -5 -11  -9    0.72    3.45
   5  11   9    3.15    2.17
   5  11   9    6.83    3.60
  -6 -10  -9   -3.07    3.38
   6  10   9   -0.41    2.39
   6  10   9   -1.45    3.53
  -7  -9  -9    2.56    3.77
   7   9   9    4.63    3.60
   7   9   9    3.76    3.04
   8   8 -10    2.86    0.87
   8   8 -10    6.33    1.82
  -8  -8  10   -1.90    3.33
   7   9 -10   30.54    2.90
   7   9 -10   26.37    2.44
  -7  -9  10   21.19    4.12
  -7  -9  10   34.03    2.81
   6  10 -10    3.10    1.70
  -6 -10  10    2.98    1.22
  -6 -10  10    1.45    3.43
   5  11 -10   78.56    5.85
  -5 -11  10   67.26    5.48
  -5 -11  10   53.19    6.95
   4  12 -10    4.12    2.15
  -4 -12  10    3.43    1.74
  -4 -12  10   -0.20    4.65
  -3 -13  10   -0.65    1.53
  -3 -13  10   -0.24    4.95
   9   5 -10    9.81    1.27
   9   5 -10   10.62    1.90
   8   6 -10   16.26    2.00
   8   6 -10   13.13    1.37
   7   7 -10   56.98    4.28
   7   7 -10   61.65    4.73
  -7  -7  10   40.27    5.48
   6   8 -10   36.12    3.04
   6   8 -10   39.55    3.54
  -6  -8  10   35.53    4.40
  -6  -8  10   41.84    3.22
   5   9 -10    4.70    1.33
  -5  -9  10    1.50    0.95
  -5  -9  10    4.80    2.96
   4  10 -10    2.98    1.80
  -4 -10  10    3.79    3.34
  -4 -10  10    0.04    1.03
   3  11 -10    0.77    1.29
  -3 -11  10   -0.55    1.15
  -3 -11  10    0.34    3.61
  -2 -12  10    2.23    1.37
  -1 -13  10   18.54    4.96
  -1 -13  10   23.64    2.53
  10   2 -10   12.86    2.17
  10   2 -10   15.86    1.94
   9   3 -10   34.11    3.32
   9   3 -10   27.06    2.85
   8   4 -10   40.68    3.48
   8   4 -10   44.96    3.82
   7   5 -10    9.07    0.97
   7   5 -10   10.95    1.55
  -7  -5  10    0.35    2.86
   6   6 -10   15.20    1.72
   6   6 -10   14.80    1.51
  -6  -6  10   11.56    3.54
   5   7 -10   10.93    1.37
  -5  -7  10    8.10    0.98
  -5  -7  10    7.02    2.60
   4   8 -10    0.49    1.01
  -4  -8  10    0.09    0.81
  -4  -8  10   -1.11    2.42
   3   9 -10  100.53    7.08
  -3  -9  10   87.28    8.29
  -3  -9  10   83.91    7.00
   2  10 -10   42.87    3.40
  -2 -10  10   36.20    4.64
  -2 -10  10   38.26    3.42
  -1 -11  10   18.78    2.14
  -1 -11  10   21.30    3.87
   0 -12  10    2.83    5.87
   0 -12  10    5.84    1.66
   1 -13  10   18.90    2.58
   1 -13  10   17.20    4.43
  10   0 -10    4.99    2.52
  10   0 -10    5.11    1.81
   9   1 -10   12.28    1.90
   8   2 -10   74.28    5.50
   8   2 -10   67.60    5.40
  -8  -2  10   58.58    5.86
   7   3 -10   17.01    1.79
   7   3 -10   14.70    1.60
  -7  -3  10   10.60    3.05
   6   4 -10   38.84    3.06
   6   4 -10   39.31    3.34
   5   5 -10    9.89    1.25
  -5  -5  10    7.93    2.61
   4   6 -10   37.47    3.05
  -4  -6  10   32.90    4.06
   3   7 -10  170.70   12.11
  -3  -7  10  147.88   12.03
  -3  -7  10  161.31   12.70
   2   8 -10   84.34    6.30
  -2  -8  10   77.19    6.28
  -2  -8  10   85.47    7.21
   1   9 -10    3.09    0.78
  -1  -9  10    4.16    2.47
  -1  -9  10    2.79    0.99
   0 -10  10   32.98    3.02
   0 -10  10   28.59    3.90
   1 -11  10   52.26    6.09
   1 -11  10   43.42    4.26
   2 -12  10   17.26    6.18
   2 -12  10   20.98    2.66
   3 -13  10    5.59    3.85
   3 -13  10    2.55    4.16
  10  -2 -10   16.52    2.39
  10  -2 -10   19.13    3.94
   9  -1 -10   17.24    3.30
   9  -1 -10   17.06    2.46
   8   0 -10  113.10    8.47
   8   0 -10   97.05    8.92
  -8   0  10  109.93    8.46
   7   1 -10   18.53    2.19
   7   1 -10   23.12    2.18
  -7  -1  10   18.92    2.59
   6   2 -10  120.93    9.02
   6   2 -10  114.02    8.90
   4   4 -10   69.05    4.97
  -4  -4  10   50.20    6.10
   3   5 -10   36.28    2.84
  -3  -5  10   27.86    3.98
   2   6 -10    3.60    0.73
  -2  -6  10    2.00    0.51
  -2  -6  10    1.10    1.72
   1   7 -10    4.60    0.74
  -1  -7  10    4.96    2.02
  -1  -7  10    4.28    0.79
   0   8 -10   52.13    3.96
   0  -8  10   51.01    5.05
   0  -8  10   49.84    4.14
   1  -9  10    6.34    1.35
   1  -9  10    5.72    2.45
   2 -10  10   21.79    2.38
   2 -10  10   21.03    3.35
   3 -11  10   26.81    4.01
   3 -11  10   25.74    2.96
   4 -12  10    7.42    3.77
   4 -12  10    3.50    3.30
   9  -3 -10   41.62    4.06
   9  -3 -10   40.00    4.85
   8  -2 -10   82.87    7.47
   8  -2 -10   83.29    6.23
  -8   2  10   69.36    6.48
   7  -1 -10   21.83    2.36
   7  -1 -10   23.82    3.06
  -7   1  10   22.92    2.84
   6   0 -10  185.22   13.46
   6   0 -10  179.80   13.26
  -6   0  10  157.37   13.59
   5   1 -10   18.84    1.93
   5   1 -10   20.30    1.87
  -5  -1  10   12.22    3.14
   4   2 -10   15.07    1.49
  -4  -2  10    2.86    2.86
  -3  -3  10    1.02    2.19
   2   4 -10  111.20    8.12
  -2  -4  10   99.23    8.72
   1   5 -10    7.65    0.93
  -1  -5  10    8.49    0.87
  -1  -5  10    7.31    1.87
   0   6 -10   48.18    3.63
   0  -6  10   45.45    4.67
   0  -6  10   42.47    3.63
  -1   7 -10    4.49    0.66
   1  -7  10    3.23    1.90
   1  -7  10    2.92    1.04
   2  -8  10   23.26    2.99
   2  -8  10   22.97    2.30
   3  -9  10   66.21    6.35
   3  -9  10   63.48    5.51
   4 -10  10   44.94    5.44
   4 -10  10   38.38    3.97
   5 -11  10    6.41    2.75
   5 -11  10    6.88    3.61
   9  -5 -10   11.03    1.95
   9  -5 -10   14.98    3.50
   8  -4 -10   51.53    4.41
   8  -4 -10   50.23    5.60
  -8   4  10   51.81    4.81
   7  -3 -10   18.41    1.95
   7  -3 -10   18.14    2.66
  -7   3  10   19.37    2.46
   6  -2 -10  132.35   10.32
   6  -2 -10  134.35   10.55
  -6   2  10  136.91   10.54
   5  -1 -10   20.06    2.19
   5  -1 -10   21.48    2.11
  -5   1  10   22.02    2.67
   4   0 -10    7.14    1.17
   4   0 -10    7.21    0.96
  -4   0  10    6.05    2.72
   3   1 -10    1.39    0.72
  -3  -1  10    3.61    3.01
  -2  -2  10    1.48    2.37
   1   3 -10   27.23    2.12
  -1  -3  10   18.26    2.83
   0   4 -10   86.24    6.40
   0  -4  10   80.43    6.42
   0  -4  10   82.82    6.98
  -1   5 -10   35.29    3.67
   1  -5  10   42.25    3.33
   1  -5  10   39.52    4.04
  -2   6 -10   72.34    5.95
   2  -6  10   77.63    6.10
   2  -6  10   85.84    7.00
  -3   7 -10   36.53    3.19
   3  -7  10   40.49    4.48
   3  -7  10   47.21    4.04
   4  -8  10   79.89    7.08
   4  -8  10   73.60    6.44
   5  -9  10   13.02    3.21
   5  -9  10    9.41    2.48
   6 -10  10   19.10    3.42
   6 -10  10   24.02    4.28
   8  -6 -10   17.80    2.89
   8  -6 -10   13.58    1.94
  -8   6  10   16.97    2.53
   7  -5 -10    9.22    1.55
   7  -5 -10   10.23    2.12
  -7   5  10   10.91    2.44
   6  -4 -10   42.96    3.56
   6  -4 -10   36.93    3.87
  -6   4  10   42.99    4.42
   5  -3 -10  103.04    8.05
   5  -3 -10  102.34    8.11
  -5   3  10  109.47    8.45
   4  -2 -10   15.89    1.75
   4  -2 -10   18.54    1.80
  -4   2  10   20.14    2.42
   3  -1 -10    0.84    0.50
   3  -1 -10    0.91    0.71
  -3   1  10    5.31    2.49
   2   0 -10   75.39    5.52
   2   0 -10   73.13    5.38
  -2   0  10   48.74    7.42
   1   1 -10   39.54    3.12
  -1  -1  10   37.44    2.93
   0   2 -10   16.16    1.76
   0  -2  10   18.95    1.72
  -1   3 -10   45.18    3.79
   1  -3  10   49.17    3.91
  -2   4 -10  138.87   10.43
   2  -4  10  134.48   10.51
  -3   5 -10   17.83    1.90
   3  -5  10   19.26    2.69
   3  -5  10   17.47    2.01
  -4   6 -10    1.88    1.01
   4  -6  10    1.14    1.55
   4  -6  10   -0.35    2.23
  -5   7 -10   17.86    1.75
   5  -7  10   14.35    2.44
   5  -7  10   14.63    3.14
  -6   8 -10   11.43    1.46
   6  -8  10   12.37    3.40
   6  -8  10    8.35    2.66
   8  -8 -10    3.04    1.52
   8  -8 -10    1.33    2.61
  -8   8  10    4.25    2.38
   7  -7 -10   74.15    6.16
   7  -7 -10   67.92    5.73
   6  -6 -10   17.07    1.79
   6  -6 -10   17.51    2.06
  -6   6  10   14.18    2.87
   5  -5 -10    9.52    1.43
   5  -5 -10   11.22    1.31
  -5   5  10    9.62    2.27
   4  -4 -10   77.05    5.92
   4  -4 -10   73.49    5.87
  -4   4  10   77.07    6.43
   3  -3 -10    7.63    0.88
   3  -3 -10    7.70    1.05
  -3   3  10    8.83    1.88
   2  -2 -10   11.60    1.13
   2  -2 -10   11.10    1.24
  -2   2  10   13.65    2.58
   1  -1 -10   43.00    3.32
  -1   1  10   39.58    3.12
  -1   1  10   34.51    4.66
   0   0 -10   72.08    5.58
   0   0  10   73.42    5.45
   0   0  10   57.47    7.57
  -1   1 -10   14.65    1.53
   1  -1  10    8.48    3.29
   1  -1  10   17.31    1.81
  -2   2 -10    2.23    0.99
   2  -2  10    1.61    2.61
   2  -2  10    0.89    1.22
  -3   3 -10   21.76    2.26
   3  -3  10   19.59    2.23
   4  -4  10    6.99    2.62
  -5   5 -10    2.17    1.50
   5  -5  10   -1.11    1.76
  -6   6 -10   91.14    7.04
   6  -6  10   78.79    7.28
  -7   7 -10   -1.62    1.74
   7  -7  10    0.62    2.59
   7  -7  10   -2.40    3.41
   7  -9 -10   33.13    3.28
   7  -9 -10   36.27    3.56
  -7   9  10   31.07    4.00
   6  -8 -10   42.51    3.95
   6  -8 -10   51.57    4.31
  -6   8  10   47.18    5.55
   5  -7 -10    8.39    1.31
   5  -7 -10    9.27    1.52
  -5   7  10   10.29    2.79
   4  -6 -10   40.69    3.50
   4  -6 -10   42.67    3.53
  -4   6  10   40.71    4.55
   3  -5 -10   37.46    3.07
   3  -5 -10   38.42    3.19
  -3   5  10   34.68    3.92
   2  -4 -10  123.99    9.53
   2  -4 -10  122.33    9.63
  -2   4  10  131.29    9.99
   1  -3 -10   31.91    2.83
  -1   3  10   36.02    3.81
  -1   3  10   30.52    2.59
   0  -2 -10   16.86    1.78
   0   2  10   18.18    1.63
   0   2  10   14.37    3.06
  -1  -1 -10   15.69    1.65
   1   1  10   10.49    3.77
   1   1  10   14.95    1.48
  -2   0 -10  136.74   10.04
   2   0  10  137.28   10.03
   2   0  10  100.13   11.77
  -3   1 -10   14.91    1.85
   3  -1  10   11.81    3.93
   3  -1  10   14.66    1.95
  -4   2 -10   99.26    7.96
   4  -2  10   99.92    8.03
  -5   3 -10   -1.65    1.69
   5  -3  10    2.14    1.84
   5  -3  10    2.73    3.40
  -6   4 -10  225.36   18.07
   6  -4  10  227.16   17.51
  -7   5 -10    2.43    2.13
   7  -5  10   -0.73    2.32
   7  -5  10   -1.34    4.33
  -8   6 -10    0.89    2.35
   8  -6  10    0.10    2.86
   8  -6  10   -0.80    4.27
   6 -10 -10    0.52    1.27
   6 -10 -10    4.36    1.91
  -6  10  10    0.80    2.94
   5  -9 -10    2.86    1.19
   5  -9 -10    5.96    1.57
  -5   9  10    4.27    3.02
   4  -8 -10   -0.60    1.01
   4  -8 -10    2.25    1.18
  -4   8  10    0.58    2.72
   3  -7 -10  196.37   14.57
   3  -7 -10  189.70   14.32
  -3   7  10  175.82   14.75
   2  -6 -10    4.56    1.16
   2  -6 -10    3.19    0.88
  -2   6  10    3.84    1.86
   1  -5 -10    7.68    1.44
  -1   5  10   10.53    1.98
   0  -4 -10   92.12    7.58
   0   4  10  100.79    7.94
   0   4  10   97.33    7.41
  -1  -3 -10   54.95    4.48
   1   3  10   56.96    5.45
   1   3  10   50.89    4.27
  -2  -2 -10    0.94    1.32
   2   2  10    2.29    1.07
   2   2  10    3.71    2.80
  -3  -1 -10   18.61    2.16
   3   1  10   17.69    2.08
   3   1  10   13.16    4.00
  -4   0 -10  394.56   29.01
   4   0  10  406.58   29.02
   4   0  10  340.14   29.89
  -5   1 -10    2.11    2.15
   5  -1  10    1.67    4.39
   5  -1  10    0.02    1.96
  -6   2 -10   49.93    4.99
   6  -2  10   48.80    6.28
   6  -2  10   49.98    5.10
  -7   3 -10   22.32    3.12
   7  -3  10   24.41    5.08
   7  -3  10   19.62    3.05
  -8   4 -10    0.67    2.56
   8  -4  10    3.28    2.72
   8  -4  10   -8.84    4.42
   5 -11 -10   83.56    6.60
  -5  11  10   81.90    8.22
   4 -10 -10    0.77    1.44
   4 -10 -10    1.69    1.16
  -4  10  10    3.72    3.25
   3  -9 -10  108.77    8.15
   3  -9 -10  102.80    8.16
  -3   9  10   98.71    9.31
   2  -8 -10   94.38    7.21
   2  -8 -10   90.13    7.06
  -2   8  10   84.88    7.86
  -1   7  10    2.11    2.11
  -1   7  10    5.67    1.21
   0   6  10   45.45    3.82
   0   6  10   49.68    5.05
  -1  -5 -10   50.36    4.09
   1   5  10   44.61    4.44
   1   5  10   42.48    3.73
  -2  -4 -10  156.18   11.59
   2   4  10  137.27   11.38
   2   4  10  155.07   11.79
  -3  -3 -10   16.92    2.40
   3   3  10   25.93    3.11
   3   3  10   19.42    2.18
  -4  -2 -10   85.48    7.36
   4   2  10   93.57    8.12
  -5  -1 -10   -0.95    2.00
   5   1  10    0.77    2.02
   5   1  10   -0.31    3.23
  -6   0 -10   12.14    2.62
   6   0  10   10.29    2.35
   6   0  10    9.88    3.70
  -7   1 -10    7.35    2.65
   7  -1  10   -1.35    3.48
   7  -1  10    5.49    3.77
   7  -1  10    2.71    2.40
  -8   2 -10   56.63    5.95
   8  -2  10   62.92    6.23
   8  -2  10   46.30    6.07
   8  -2  10   57.40    6.89
   4 -12 -10    5.91    1.36
   4 -12 -10    4.82    1.95
  -4  12  10    5.33    4.72
   3 -11 -10    3.29    1.31
   3 -11 -10    0.15    1.51
  -3  11  10   -0.18    3.39
   2 -10 -10   43.33    4.04
   2 -10 -10   46.49    4.18
  -2  10  10   46.70    5.77
  -1   9  10    3.50    2.82
   0  -8 -10   63.61    4.98
   0   8  10   47.23    5.50
   0   8  10   52.88    4.49
  -1  -7 -10    1.28    1.75
   1   7  10    4.13    1.09
   1   7  10    0.95    2.17
  -2  -6 -10   88.35    6.97
   2   6  10   86.01    7.21
   2   6  10   79.32    6.63
   3   5  10   17.83    2.01
   3   5  10   16.73    2.64
  -4  -4 -10   21.05    2.76
   4   4  10   21.56    3.01
   4   4  10   21.39    2.51
  -5  -3 -10    2.36    2.17
   5   3  10    0.64    2.09
   5   3  10    2.24    2.39
  -6  -2 -10   47.55    4.64
   6   2  10   43.85    4.50
   6   2  10   44.96    5.25
  -7  -1 -10   -0.10    2.69
   7   1  10    3.28    2.59
   7   1  10    2.03    2.62
   7   1  10    5.39    3.50
  -8   0 -10  132.84   11.03
   8   0  10  115.49   11.50
   8   0  10  141.16   10.87
  -9   1 -10   -2.18    3.26
   9  -1  10    1.56    4.27
   9  -1  10    5.36    2.92
   3 -13 -10    2.14    1.38
   3 -13 -10    2.48    1.95
  -3  13  10    5.26    3.77
   2 -12 -10    2.25    1.96
   2 -12 -10    6.26    1.63
  -2  12  10    2.86    3.48
   1 -11 -10   23.50    2.65
   1 -11 -10   22.23    2.39
  -1  11  10   18.41    3.88
   0 -10 -10   36.28    4.29
   0 -10 -10   40.28    3.79
   0  10  10   37.58    4.66
   0  10  10   43.27    3.68
  -1  -9 -10    7.31    2.13
   1   9  10    5.76    1.40
   1   9  10    5.10    2.92
  -2  -8 -10   25.92    2.91
   2   8  10   22.18    3.46
   2   8  10   22.29    2.31
  -3  -7 -10   45.61    4.66
   3   7  10   41.36    3.81
   3   7  10   39.95    4.81
  -4  -6 -10    4.76    2.30
   4   6  10    1.55    2.51
   4   6  10    1.98    1.73
  -5  -5 -10    4.79    2.48
   5   5  10    0.81    2.53
   5   5  10    2.93    2.12
  -6  -4 -10  241.69   18.60
   6   4  10  236.26   18.59
   6   4  10  237.24   18.60
  -7  -3 -10   25.42    3.74
   7   3  10   24.52    3.64
   7   3  10   27.63    3.57
   7   3  10   21.88    3.97
  -8  -2 -10   67.82    7.74
   8   2  10   51.38    5.48
   8   2  10   53.83    5.90
   8   2  10   54.03    6.09
  -9  -1 -10   -2.88    3.55
   9   1  10    0.55    4.20
   9   1  10    2.73    3.11
   1 -13 -10   27.21    3.00
   1 -13 -10   28.35    3.10
  -1  13  10   29.91    4.67
   0 -12 -10    8.93    2.37
   0 -12 -10    3.98    2.00
   0  12  10    5.45    4.92
  -1 -11 -10   46.78    4.21
  -1 -11 -10   44.74    4.89
   1  11  10   39.38    5.10
   1  11  10   46.94    4.09
  -2 -10 -10   25.40    3.05
   2  10  10   20.82    2.31
   2  10  10   16.25    3.76
  -3  -9 -10   61.77    5.92
   3   9  10   60.59    6.69
   3   9  10   57.67    5.16
  -4  -8 -10   79.85    6.80
   4   8  10   79.03    6.29
   4   8  10   61.45    7.33
  -5  -7 -10   18.31    3.29
   5   7  10   19.23    2.76
   5   7  10   19.52    3.59
  -6  -6 -10   80.72    7.49
   6   6  10   81.80    7.80
   6   6  10   76.44    7.38
  -7  -5 -10   -2.52    3.55
   7   5  10   -0.90    3.08
   7   5  10    5.63    3.07
  -8  -4 -10   -1.43    3.35
   8   4  10   -0.65    5.00
   8   4  10   -3.25    3.31
   8   4  10   -0.05    3.53
  -1 -13 -10   13.18    2.91
  -1 -13 -10   13.90    2.33
   1  13  10   14.20    2.14
   1  13  10   16.33    4.18
  -2 -12 -10   18.82    3.12
   2  12  10   14.65    2.21
   2  12  10   15.31    4.19
  -3 -11 -10   29.13    3.66
   3  11  10   25.23    3.84
   3  11  10   23.84    4.30
  -4 -10 -10   34.15    4.02
   4  10  10   29.56    3.18
   4  10  10   29.93    4.45
  -5  -9 -10   15.01    3.30
   5   9  10   10.53    3.84
   5   9  10   12.81    2.59
  -6  -8 -10   17.23    3.86
   6   8  10   16.93    3.42
   6   8  10   10.41    3.76
  -7  -7 -10   -2.10    3.43
   7   7  10   -2.08    3.06
   7   7  10   -1.47    3.44
  -8  -6 -10   -1.56    3.69
   8   6  10    3.59    3.73
   8   6  10    3.57    3.39
  -3 -13 -10    5.98    3.48
   3  13  10    2.60    2.04
   3  13  10    5.73    4.01
  -4 -12 -10    2.02    3.14
   4  12  10    2.72    2.10
   4  12  10    0.15    3.95
  -5 -11 -10   12.40    3.43
   5  11  10    9.13    2.49
   5  11  10    6.13    5.03
  -6 -10 -10   27.74    4.29
   6  10  10   15.99    4.36
   6  10  10   21.28    3.26
   8   8 -11    4.14    1.82
  -8  -8  11    0.21    3.66
   7   9 -11   34.88    3.60
  -7  -9  11   25.81    4.61
   6  10 -11   32.38    3.51
  -6 -10  11   32.26    3.41
  -6 -10  11   30.92    4.86
   5  11 -11   10.31    1.99
  -5 -11  11    8.23    1.43
  -5 -11  11   10.35    4.44
   4  12 -11    8.33    1.83
  -4 -12  11    3.61    1.43
  -4 -12  11    6.36    4.65
  -3 -13  11    9.09    1.78
  -3 -13  11    7.87    5.40
   9   5 -11    6.62    1.85
   9   5 -11    6.40    1.04
   8   6 -11   16.34    1.62
   7   7 -11   13.69    1.81
   7   7 -11   10.41    1.05
  -7  -7  11    7.38    3.44
   6   8 -11   12.13    1.74
  -6  -8  11    9.13    3.36
   5   9 -11   46.53    3.96
  -5  -9  11   41.07    5.05
  -5  -9  11   42.89    3.54
   4  10 -11   23.94    2.16
  -4 -10  11   16.48    1.82
  -4 -10  11   19.82    4.00
   3  11 -11    2.22    1.37
  -3 -11  11    1.20    3.76
  -3 -11  11   -2.36    1.12
  -2 -12  11  141.39   11.09
  -2 -12  11  147.05   13.17
  -1 -13  11   12.85    4.94
  -1 -13  11   10.94    2.05
   9   3 -11    0.28    0.96
   9   3 -11    2.50    1.60
   8   4 -11    2.10    1.42
   8   4 -11    0.14    0.73
  -8  -4  11   -1.00    2.99
   6   6 -11    9.70    1.45
  -6  -6  11    5.97    3.07
   5   7 -11   12.99    1.57
  -5  -7  11   10.38    3.03
   4   8 -11  222.54   16.64
  -4  -8  11  208.96   16.25
  -4  -8  11  217.31   17.11
   3   9 -11    0.81    1.05
  -3  -9  11   -0.57    2.89
  -3  -9  11    0.24    0.82
   2  10 -11  130.61    9.52
  -2 -10  11  119.67   10.77
  -2 -10  11  119.65    9.52
  -1 -11  11    7.12    1.43
  -1 -11  11    8.29    3.66
   0 -12  11   11.84    1.88
   0 -12  11    2.41    3.69
   1 -13  11   14.74    2.54
   1 -13  11   16.15    4.56
   9   1 -11   58.75    5.53
   9   1 -11   72.93    5.56
   8   2 -11    2.97    0.99
   8   2 -11    3.49    1.46
  -8  -2  11    3.86    2.18
   7   3 -11  133.37   10.31
   6   4 -11    8.21    1.28
  -6  -4  11   -0.19    2.96
   5   5 -11    1.08    0.93
  -5  -5  11   -1.09    2.67
   4   6 -11  210.74   14.97
  -4  -6  11  180.34   15.58
   3   7 -11   32.62    2.85
  -3  -7  11   34.32    4.47
   2   8 -11   22.69    2.08
  -2  -8  11   19.81    1.99
  -2  -8  11   22.76    3.20
   1   9 -11   51.22    4.04
  -1  -9  11   50.26    4.16
  -1  -9  11   50.15    5.81
   0 -10  11   20.23    3.39
   0 -10  11   16.47    1.94
   1 -11  11   11.32    3.51
   1 -11  11   15.91    2.10
   2 -12  11   98.86    9.22
   2 -12  11   84.63    7.67
   9  -1 -11   76.86    6.02
   9  -1 -11   62.85    6.97
   8   0 -11    0.16    1.36
   8   0 -11    1.40    1.98
  -8   0  11    2.29    1.51
   7   1 -11    6.83    1.48
   7   1 -11   11.49    1.41
  -7  -1  11    8.32    2.39
   6   2 -11   27.72    2.41
   6   2 -11   24.05    2.01
  -6  -2  11   15.68    3.76
   5   3 -11    9.89    1.23
  -5  -3  11   -0.92    3.04
   4   4 -11   35.51    3.03
   3   5 -11  179.99   12.80
  -3  -5  11  153.83   13.40
   2   6 -11   24.96    2.17
  -2  -6  11   22.47    3.07
   1   7 -11   18.63    1.77
  -1  -7  11   18.11    2.70
  -1  -7  11   17.96    1.91
   0   8 -11  105.17    7.85
   0  -8  11  106.37    8.70
   0  -8  11   98.61    7.95
   1  -9  11    1.90    1.28
   1  -9  11    1.64    2.42
   2 -10  11   30.97    3.04
   2 -10  11   29.96    4.08
   3 -11  11   -0.79    3.29
   3 -11  11   -1.41    2.05
   4 -12  11   15.25    4.26
   4 -12  11   12.07    3.00
   9  -3 -11   -0.43    1.60
   9  -3 -11    4.77    3.32
   8  -2 -11    4.24    4.43
   8  -2 -11    3.07    1.40
  -8   2  11    5.09    1.85
   7  -1 -11   16.01    2.46
   7  -1 -11    7.82    1.46
  -7   1  11   10.64    1.93
   6   0 -11   -0.69    0.99
   6   0 -11    3.28    1.53
  -6   0  11    2.57    2.27
   5   1 -11  266.79   20.17
   4   2 -11    5.30    0.97
  -4  -2  11    2.59    3.08
   2   4 -11  141.25    9.65
  -2  -4  11  105.35   10.31
   1   5 -11    8.75    1.08
  -1  -5  11    7.21    2.21
  -1  -5  11    9.93    1.03
   0   6 -11  101.28    7.63
   0  -6  11   96.84    7.66
   0  -6  11  101.27    8.26
  -1   7 -11   33.95    2.98
   1  -7  11   39.12    3.27
   1  -7  11   42.64    4.46
   2  -8  11   37.06    4.48
   2  -8  11   35.99    3.53
   3  -9  11   -0.69    1.68
   3  -9  11   -1.26    2.64
   4 -10  11    2.45    3.25
   4 -10  11    0.84    2.23
   5 -11  11    1.34    2.79
   5 -11  11    7.53    4.02
   9  -5 -11    8.56    3.39
   9  -5 -11    7.43    1.74
   8  -4 -11    1.95    1.36
   8  -4 -11   -0.75    2.58
  -8   4  11    2.65    2.04
   7  -3 -11  147.79   11.18
   7  -3 -11  144.98   11.50
  -7   3  11  142.19   11.47
   6  -2 -11   27.13    2.73
   6  -2 -11   24.31    2.60
  -6   2  11   28.43    3.45
   5  -1 -11  243.24   19.78
   5  -1 -11  275.10   19.56
  -5   1  11  254.63   19.96
   4   0 -11    0.11    0.80
   4   0 -11    3.20    0.94
  -4   0  11    1.81    3.00
   3   1 -11    3.56    0.87
  -3  -1  11    1.34    3.46
   2   2 -11  141.63   10.78
   1   3 -11   69.38    5.41
   0   4 -11    0.26    0.80
   0  -4  11    1.17    1.94
   0  -4  11    0.17    0.89
  -1   5 -11   39.93    3.14
   1  -5  11   34.81    4.57
   1  -5  11   35.87    3.27
  -2   6 -11   14.10    1.41
   2  -6  11   10.99    1.67
   2  -6  11   14.19    2.50
  -3   7 -11    0.65    0.91
   3  -7  11    8.78    2.45
   3  -7  11    0.49    1.51
  -4   8 -11   92.86    7.35
   4  -8  11  105.15    8.62
   4  -8  11   93.82    7.91
   5  -9  11   13.25    2.65
   5  -9  11   13.12    3.58
   8  -6 -11   20.07    3.11
   8  -6 -11   18.18    2.25
  -8   6  11   23.77    3.02
   7  -5 -11  126.52   10.29
   7  -5 -11  135.17   10.04
  -7   5  11  124.67   10.63
   6  -4 -11    7.22    1.30
   6  -4 -11    6.39    1.67
  -6   4  11    9.67    2.24
   5  -3 -11   10.66    1.40
   5  -3 -11   10.39    1.46
  -5   3  11   13.69    2.14
   4  -2 -11    4.86    1.72
   4  -2 -11    6.92    0.99
  -4   2  11    8.81    2.25
   3  -1 -11    3.32    0.84
   3  -1 -11    2.97    0.58
  -3   1  11    3.85    2.98
   2   0 -11   -0.10    0.31
   2   0 -11    0.29    0.80
  -2   0  11    3.24    3.46
   1   1 -11  306.29   22.85
  -1  -1  11  299.38   22.75
   0   2 -11   71.69    5.88
   0  -2  11   78.91    5.83
  -1   3 -11  168.41   12.89
   1  -3  11  171.01   12.94
  -2   4 -11   20.25    2.05
   2  -4  11   24.43    2.14
   2  -4  11   14.88    2.88
  -3   5 -11   17.92    1.95
   3  -5  11   19.05    2.08
   3  -5  11   14.53    2.87
  -4   6 -11   50.79    3.96
   4  -6  11   44.58    5.40
   4  -6  11   43.74    4.48
  -5   7 -11   -1.04    1.04
   5  -7  11    2.41    2.95
   5  -7  11   -1.21    1.99
  -6   8 -11    1.17    1.10
   6  -8  11    2.83    3.43
   6  -8  11    2.40    2.51
   8  -8 -11    5.66    3.16
   8  -8 -11    3.59    2.77
  -8   8  11    4.02    2.54
   7  -7 -11   17.29    2.40
   7  -7 -11   13.14    1.80
  -7   7  11   11.83    2.97
   6  -6 -11    9.09    1.42
   6  -6 -11    9.15    1.70
  -6   6  11    9.11    3.17
   5  -5 -11    0.61    1.01
   5  -5 -11    0.47    1.09
  -5   5  11    0.01    2.06
   4  -4 -11   45.67    3.69
   4  -4 -11   44.13    3.61
  -4   4  11   41.31    4.41
   3  -3 -11  135.97   10.15
   3  -3 -11  133.61   10.23
  -3   3  11  131.01   10.72
   2  -2 -11  154.68   11.41
   2  -2 -11  150.12   11.51
  -2   2  11  146.52   12.25
   1  -1 -11  304.02   22.32
  -1   1  11  311.05   22.22
  -1   1  11  262.19   23.24
   0   0 -11   -0.99    0.93
   0   0  11    0.67    0.65
   0   0  11    2.23    3.69
  -1   1 -11  139.48   11.08
   1  -1  11  150.45   11.07
  -2   2 -11  104.09    8.06
   2  -2  11  104.04    8.17
  -3   3 -11   12.10    1.50
   3  -3  11    0.55    2.85
   3  -3  11   10.68    1.74
  -4   4 -11    1.89    1.28
   4  -4  11    2.52    3.17
   4  -4  11    0.13    1.64
  -5   5 -11   17.57    2.00
   5  -5  11   12.35    2.37
  -6   6 -11    1.67    1.58
   6  -6  11   -0.74    3.20
   6  -6  11   -2.20    2.22
   7  -7  11    0.41    2.72
   7  -7  11   -2.92    3.60
   7  -9 -11   44.13    4.81
   7  -9 -11   46.17    4.16
  -7   9  11   49.32    5.87
   6  -8 -11   15.61    2.14
   6  -8 -11   14.93    1.80
  -6   8  11   14.21    3.38
   5  -7 -11   13.34    1.61
   5  -7 -11   12.34    1.73
  -5   7  11   13.08    3.04
   4  -6 -11  245.24   17.34
   4  -6 -11  233.04   17.36
  -4   6  11  200.57   18.27
   3  -5 -11  201.53   15.28
   3  -5 -11  206.14   15.52
  -3   5  11  198.16   15.63
   2  -4 -11  156.72   11.83
   2  -4 -11  149.54   11.93
  -2   4  11  162.44   12.29
   1  -3 -11   67.81    5.59
  -1   3  11   68.87    5.38
  -1   3  11   74.97    6.44
   0  -2 -11   91.69    6.67
   0   2  11   82.73    8.23
   0   2  11   79.89    6.51
  -1  -1 -11  142.84   10.55
   1   1  11  122.56   12.19
   1   1  11  137.92   10.45
  -2   0 -11    0.97    1.18
   2   0  11    1.00    4.21
   2   0  11   -1.49    1.11
  -3   1 -11   41.04    3.48
   3  -1  11   36.37    3.59
   3  -1  11   26.24    5.26
  -4   2 -11   37.51    3.47
   4  -2  11   27.04    4.88
   4  -2  11   31.52    4.38
  -5   3 -11   26.15    2.56
   5  -3  11    9.81    4.20
   5  -3  11   19.59    2.61
  -6   4 -11   16.06    2.37
   6  -4  11   12.24    2.50
   6  -4  11   10.50    4.10
  -7   5 -11    9.87    2.35
   7  -5  11    4.07    2.62
   7  -5  11    5.91    4.31
   6 -10 -11   36.63    3.66
   6 -10 -11   43.52    5.02
  -6  10  11   41.66    4.85
   5  -9 -11   52.59    4.45
   5  -9 -11   54.79    4.77
  -5   9  11   49.76    6.49
   4  -8 -11  262.82   19.94
   4  -8 -11  274.05   19.96
  -4   8  11  250.30   20.54
   3  -7 -11   40.11    3.31
   3  -7 -11   36.39    3.41
  -3   7  11   35.94    4.49
   2  -6 -11   24.44    2.40
   2  -6 -11   29.51    3.04
  -2   6  11   26.66    3.13
   1  -5 -11   11.93    1.61
  -1   5  11    8.31    1.17
  -1   5  11   12.77    2.19
   0  -4 -11   -1.50    1.23
   0   4  11    0.81    0.79
   0   4  11    0.99    2.02
  -1  -3 -11  190.12   14.44
   1   3  11  176.74   14.33
   1   3  11  202.70   15.03
  -2  -2 -11  106.32    7.98
   2   2  11  110.26    9.53
   2   2  11   91.12    7.87
  -3  -1 -11   33.80    3.59
   3   1  11   38.19    3.49
   3   1  11   30.49    5.29
  -4   0 -11   -2.60    3.16
   4   0  11    1.90    4.59
  -5   1 -11    1.77    2.01
   5  -1  11    0.88    1.92
   5  -1  11   -0.28    4.76
  -6   2 -11   56.86    5.24
   6  -2  11   47.44    5.26
   6  -2  11   52.35    6.64
  -7   3 -11    2.59    2.42
   7  -3  11    2.71    2.44
   7  -3  11   -3.22    5.45
  -8   4 -11    9.65    2.83
   8  -4  11    3.65    5.73
   8  -4  11    7.12    2.91
   5 -11 -11   18.18    2.34
   5 -11 -11   10.56    1.74
  -5  11  11   16.39    3.86
   4 -10 -11   24.36    2.73
   4 -10 -11   23.67    2.56
  -4  10  11   24.59    4.06
   3  -9 -11    1.40    1.28
   3  -9 -11    1.15    1.34
  -3   9  11   -0.29    3.03
   2  -8 -11   25.39    2.51
   2  -8 -11   24.11    2.55
  -2   8  11   22.86    3.41
   1  -7 -11   22.67    2.43
   1  -7 -11   21.69    2.11
  -1   7  11   23.56    3.06
  -1   7  11   20.04    2.29
   0  -6 -11  114.67    8.98
   0   6  11  109.83    9.13
   0   6  11  110.44    8.58
   1   5  11   42.89    3.62
  -2  -4 -11   26.78    2.99
   2   4  11   28.65    3.35
   2   4  11   23.66    2.70
  -3  -3 -11   14.04    2.10
   3   3  11   12.68    3.10
   3   3  11   11.47    1.81
  -4  -2 -11   33.01    3.62
   4   2  11   41.18    4.69
   4   2  11   38.45    3.93
  -5  -1 -11    4.80    2.13
   5   1  11    0.17    3.73
   5   1  11   -0.21    1.97
  -6   0 -11    0.57    2.32
   6   0  11    2.55    2.18
   6   0  11   -3.54    3.95
  -7   1 -11   35.88    3.95
   7  -1  11   39.54    5.34
   7  -1  11   28.95    3.70
  -8   2 -11   29.16    3.68
   8  -2  11   21.68    4.60
   8  -2  11   21.37    3.40
   4 -12 -11   10.15    2.13
   4 -12 -11    9.47    1.63
  -4  12  11    5.95    3.88
   3 -11 -11    3.87    1.65
   3 -11 -11    1.67    1.47
  -3  11  11    0.03    3.58
   2 -10 -11  140.21   10.65
   2 -10 -11  138.68   10.58
  -2  10  11  126.27   11.61
   1  -9 -11   60.47    5.19
   1  -9 -11   54.72    4.86
  -1   9  11   58.45    6.44
   0  -8 -11  118.38    9.09
   0   8  11  105.69    9.56
   0   8  11  115.90    8.84
  -1  -7 -11   38.30    4.10
   1   7  11   41.22    3.48
   1   7  11   35.85    4.59
  -2  -6 -11   16.84    2.32
   2   6  11   16.87    2.82
   2   6  11   14.90    1.82
  -3  -5 -11   18.62    2.64
   3   5  11   20.30    2.31
   3   5  11   23.42    3.20
  -4  -4 -11   -0.39    2.07
   4   4  11    1.18    1.76
  -5  -3 -11   22.68    3.04
   5   3  11   21.33    3.54
   5   3  11   22.43    2.93
  -6  -2 -11   53.10    5.35
   6   2  11   50.65    5.39
   6   2  11   46.42    6.01
  -7  -1 -11   34.58    4.22
   7   1  11   39.41    4.41
   7   1  11   30.94    3.98
  -8   0 -11   -4.60    3.07
   8   0  11    0.79    2.70
   8   0  11   -0.43    3.00
   3 -13 -11   13.62    2.42
   3 -13 -11   13.78    1.95
  -3  13  11   14.50    4.07
   2 -12 -11  170.26   13.20
   2 -12 -11  173.98   13.37
  -2  12  11  163.06   14.90
   1 -11 -11    6.15    2.07
   1 -11 -11    5.99    1.70
  -1  11  11    6.54    3.70
   0 -10 -11   14.68    2.08
   0 -10 -11   20.19    2.57
   0  10  11   13.30    1.92
   0  10  11   17.42    3.65
  -1  -9 -11   -0.39    1.99
   1   9  11   -0.45    1.32
   1   9  11   -0.19    2.94
  -2  -8 -11   36.36    3.91
   2   8  11   31.26    3.97
   2   8  11   29.57    3.24
  -3  -7 -11    3.88    2.21
   3   7  11    1.86    2.66
   3   7  11    3.69    1.52
  -4  -6 -11   50.08    5.20
   4   6  11   55.82    4.95
   4   6  11   48.09    5.77
  -5  -5 -11   19.13    2.98
   5   5  11   14.17    2.66
   5   5  11   15.20    3.19
  -6  -4 -11   12.63    2.99
   6   4  11    6.47    2.84
   6   4  11   11.13    3.17
  -7  -3 -11    3.56    3.06
   7   3  11   -0.75    2.78
   7   3  11    0.57    3.46
  -8  -2 -11   31.33    4.34
   8   2  11   27.71    3.93
   8   2  11   27.52    3.95
   1 -13 -11   20.05    2.74
   1 -13 -11   17.21    2.51
  -1  13  11   16.60    4.27
   0 -12 -11    6.90    2.05
   0 -12 -11    9.37    2.53
   0  12  11    4.82    3.71
  -1 -11 -11   13.19    2.14
  -1 -11 -11   14.13    2.71
   1  11  11    9.76    3.74
   1  11  11   12.65    1.97
  -2 -10 -11   31.80    3.57
   2  10  11   29.61    2.96
   2  10  11   27.01    4.52
  -3  -9 -11    0.08    2.38
   3   9  11    0.82    3.36
   3   9  11    2.74    1.65
  -4  -8 -11  103.40    8.51
   4   8  11   95.70    8.07
   4   8  11   99.78    9.20
  -5  -7 -11    0.65    2.81
   5   7  11    0.32    2.26
   5   7  11   -2.93    3.22
  -6  -6 -11    0.98    2.93
   6   6  11   -2.49    2.57
   6   6  11   -0.26    3.29
  -7  -5 -11    7.34    3.30
   7   5  11    4.60    3.47
   7   5  11    7.49    3.62
  -8  -4 -11    5.31    3.77
   8   4  11    8.30    3.54
   8   4  11    6.47    3.49
  -1 -13 -11   15.57    3.06
  -1 -13 -11   17.97    2.49
   1  13  11   12.53    2.25
   1  13  11   13.56    4.26
  -2 -12 -11   89.60    7.54
   2  12  11   78.86    6.93
   2  12  11   79.23    8.66
  -3 -11 -11    3.31    2.78
   3  11  11   -0.49    4.92
   3  11  11    0.07    1.85
  -4 -10 -11   -0.43    2.76
   4  10  11   -1.89    3.83
   4  10  11    1.38    2.14
  -5  -9 -11   16.96    5.61
   5   9  11   18.44    2.84
   5   9  11   15.55    4.21
  -6  -8 -11    1.65    3.29
   6   8  11    5.20    2.87
   6   8  11    1.81    3.80
  -7  -7 -11    1.97    3.45
   7   7  11    2.87    3.78
   7   7  11   -4.33    3.17
  -4 -12 -11   13.40    3.50
   4  12  11   15.97    2.62
   4  12  11   10.84    4.36
  -5 -11 -11    3.85    3.33
   5  11  11    1.66    2.43
   5  11  11    2.25    4.16
   7   9 -12    1.17    1.79
  -7  -9  12   -1.71    3.92
   6  10 -12    4.35    1.86
  -6 -10  12    1.81    4.11
   5  11 -12   21.55    2.55
  -5 -11  12   15.71    5.53
   4  12 -12    8.43    1.97
  -4 -12  12   10.40    5.23
  -4 -12  12    7.23    1.66
   9   5 -12   16.58    2.34
   8   6 -12    1.06    1.64
  -8  -6  12   -1.66    3.56
   7   7 -12    4.97    1.64
  -7  -7  12   -0.33    3.53
   6   8 -12   15.09    1.91
  -6  -8  12    7.43    3.77
   5   9 -12    1.90    1.46
  -5  -9  12    1.39    3.48
   4  10 -12   16.72    1.90
  -4 -10  12    8.60    3.93
  -4 -10  12   13.69    1.50
   3  11 -12   12.07    1.77
  -3 -11  12   11.02    1.55
  -3 -11  12   12.55    5.04
  -2 -12  12   10.87    4.74
  -2 -12  12   15.64    2.79
  -1 -13  12   32.44    6.00
  -1 -13  12   37.16    3.97
   9   3 -12    4.82    1.70
   9   3 -12    4.28    0.97
   8   4 -12    1.26    0.69
   8   4 -12    0.20    1.84
  -8  -4  12   -0.08    3.32
   7   5 -12    4.11    1.46
  -7  -5  12   -0.80    3.92
   6   6 -12   12.62    1.64
  -6  -6  12    4.97    3.38
   5   7 -12    1.81    1.25
  -5  -7  12    5.26    3.15
   4   8 -12   12.32    1.53
  -4  -8  12    6.93    3.16
   3   9 -12   50.24    4.06
  -3  -9  12   43.38    5.26
   2  10 -12   50.39    4.09
  -2 -10  12   46.70    4.08
  -2 -10  12   49.92    6.33
  -1 -11  12    9.14    1.64
  -1 -11  12   13.84    4.05
   0 -12  12    3.99    1.80
   0 -12  12    1.83    4.04
   1 -13  12   36.55    3.67
   1 -13  12   31.69    5.63
   9   1 -12    1.56    1.56
   9   1 -12    1.81    1.32
   8   2 -12    3.20    1.44
   8   2 -12    2.08    0.83
  -8  -2  12    2.73    2.39
   7   3 -12   29.97    2.82
  -7  -3  12   23.65    4.20
   5   5 -12   22.21    2.13
  -5  -5  12    8.65    3.38
   4   6 -12   13.48    1.51
  -4  -6  12    9.37    3.06
   3   7 -12  115.33    8.51
  -3  -7  12  101.81    9.57
   2   8 -12   65.23    4.90
  -2  -8  12   61.67    6.50
  -2  -8  12   57.99    4.90
   1   9 -12   17.68    1.77
  -1  -9  12   11.23    3.18
  -1  -9  12   15.50    1.69
   0 -10  12   59.97    5.12
   0 -10  12   63.80    6.72
   1 -11  12   24.24    2.65
   1 -11  12   22.08    4.73
   2 -12  12   10.16    2.39
   2 -12  12    8.88    4.10
   9  -1 -12    4.88    2.48
   9  -1 -12   -0.55    1.58
   8   0 -12    6.52    1.54
   8   0 -12    2.80    1.80
  -8   0  12   10.00    1.93
   7   1 -12    6.69    1.09
   7   1 -12    5.90    1.35
  -7  -1  12    7.15    2.64
   6   2 -12    0.84    1.11
  -6  -2  12    4.00    3.44
   3   5 -12   52.02    3.79
  -3  -5  12   35.34    4.67
   2   6 -12    4.06    0.96
  -2  -6  12    6.28    2.44
   1   7 -12   16.61    1.75
  -1  -7  12   16.64    2.93
   0   8 -12   16.11    1.70
   0  -8  12   20.96    1.88
   0  -8  12   19.01    3.14
   1  -9  12   17.16    3.27
   1  -9  12   14.93    1.94
   2 -10  12   42.12    4.11
   2 -10  12   37.83    4.79
   3 -11  12   16.30    4.66
   3 -11  12   15.67    2.68
   9  -3 -12    2.69    3.20
   9  -3 -12    6.07    1.72
   8  -2 -12    4.08    2.67
   8  -2 -12    1.94    1.38
  -8   2  12    3.67    1.95
   7  -1 -12   10.62    2.21
   7  -1 -12    8.84    1.48
  -7   1  12   10.17    2.14
   6   0 -12   46.72    3.94
  -6   0  12   47.33    5.41
   5   1 -12    8.72    1.25
  -5  -1  12    9.17    3.67
   4   2 -12   -0.44    0.90
  -4  -2  12    1.63    3.38
   3   3 -12    0.96    0.90
  -3  -3  12   -1.29    2.67
   2   4 -12   19.54    1.85
  -2  -4  12   12.93    3.00
   1   5 -12   15.23    1.45
  -1  -5  12    9.53    2.56
  -1  -5  12   13.24    1.35
   0   6 -12  148.72   10.88
   0  -6  12  145.44   11.56
   0  -6  12  135.02   10.91
  -1   7 -12   31.74    2.68
   1  -7  12   30.48    3.67
   1  -7  12   29.35    2.99
  -2   8 -12   58.88    4.66
   2  -8  12   63.07    6.32
   3  -9  12   67.10    6.14
   3  -9  12   77.63    7.16
   4 -10  12    5.68    2.44
   4 -10  12    8.16    3.69
   9  -5 -12   15.36    3.65
   9  -5 -12   15.75    2.22
   8  -4 -12    1.82    2.62
   8  -4 -12    3.04    1.48
  -8   4  12    0.86    2.33
   7  -3 -12   32.80    3.37
   7  -3 -12   31.33    3.09
  -7   3  12   32.68    3.96
   6  -2 -12    0.62    1.13
   6  -2 -12    2.05    1.61
  -6   2  12    3.08    1.98
   5  -1 -12    8.86    1.31
   5  -1 -12   13.52    2.13
  -5   1  12   10.02    2.82
   4   0 -12  157.87   12.03
   3   1 -12    1.43    0.90
  -3  -1  12    3.92    3.78
  -1  -3  12    2.90    2.54
   0   4 -12  480.83   35.79
   0  -4  12  469.72   35.78
  -1   5 -12    7.74    1.13
   1  -5  12    6.92    1.29
   1  -5  12    2.25    2.33
  -2   6 -12    3.32    1.01
   2  -6  12    2.90    2.51
   2  -6  12    1.61    1.36
  -3   7 -12   95.52    6.97
   3  -7  12   86.96    8.04
   3  -7  12   83.46    7.31
  -4   8 -12   -1.60    1.20
   4  -8  12    0.28    2.97
   4  -8  12    0.27    1.98
   5  -9  12   21.99    4.24
   5  -9  12   17.34    3.06
   8  -6 -12    2.52    2.55
  -8   6  12    2.48    3.05
   7  -5 -12    4.02    1.43
   7  -5 -12    4.06    2.02
  -7   5  12    6.37    2.55
   6  -4 -12   58.75    5.02
   6  -4 -12   56.53    4.75
  -6   4  12   59.33    5.58
   5  -3 -12   45.36    4.04
   5  -3 -12   47.18    3.94
  -5   3  12   51.30    4.92
   4  -2 -12   -1.30    0.92
   4  -2 -12   -0.34    0.78
  -4   2  12    3.59    2.43
   3  -1 -12   -1.24    0.53
   3  -1 -12    0.22    0.87
  -3   1  12    1.03    3.32
   2   0 -12  440.27   33.06
   2   0 -12  440.01   33.17
   1   1 -12    1.19    0.97
  -1  -1  12    0.26    0.43
  -1  -1  12    0.34    3.72
   0   2 -12  101.79    8.16
   0  -2  12  109.27    8.07
  -1   3 -12    1.42    0.97
   1  -3  12   -1.09    2.54
   1  -3  12    0.06    1.09
  -2   4 -12   -1.04    0.96
   2  -4  12    1.57    2.91
   2  -4  12    1.71    1.37
  -3   5 -12   56.71    4.41
   3  -5  12   49.38    4.78
  -4   6 -12   66.09    4.86
   4  -6  12   59.62    5.45
   4  -6  12   45.77    6.40
  -5   7 -12   18.69    1.77
   5  -7  12    9.76    3.58
   5  -7  12   14.64    2.66
  -6   8 -12   27.90    2.52
   6  -8  12   15.54    4.36
   7  -7 -12    5.00    1.45
   7  -7 -12    5.44    2.10
  -7   7  12    2.55    2.86
   6  -6 -12    9.83    1.51
   6  -6 -12   10.05    1.78
  -6   6  12    8.99    2.83
   5  -5 -12   30.03    2.66
   5  -5 -12   22.21    2.52
   4  -4 -12   77.58    6.15
   4  -4 -12   77.38    6.05
  -4   4  12   77.86    6.79
   3  -3 -12    0.55    1.01
   3  -3 -12    1.01    0.64
  -3   3  12    2.81    2.28
   2  -2 -12   64.60    4.93
   2  -2 -12   61.61    5.04
  -2   2  12   61.65    6.94
   1  -1 -12    0.92    1.05
  -1   1  12   -0.05    3.98
  -1   1  12    0.65    0.55
   0   0  12    6.18    4.35
   0   0  12    5.20    0.95
  -1   1 -12    0.88    1.09
   1  -1  12    3.46    3.74
   1  -1  12    1.55    0.96
  -2   2 -12  185.63   14.29
   2  -2  12  189.52   14.34
  -3   3 -12    1.98    1.18
   3  -3  12    3.77    5.33
   3  -3  12    0.43    1.48
  -4   4 -12  141.92   10.56
   4  -4  12  129.75   10.74
  -5   5 -12   48.49    4.14
   5  -5  12   39.74    4.71
  -6   6 -12    0.13    1.56
   6  -6  12    0.01    3.54
   6  -6  12    0.78    2.34
  -7   7 -12   32.53    3.31
   7  -7  12   23.35    3.74
   7  -9 -12   -0.86    1.41
   7  -9 -12    1.33    2.58
  -7   9  12   -1.75    3.12
   6  -8 -12   16.16    2.19
   6  -8 -12   13.90    1.86
  -6   8  12   17.83    3.58
   5  -7 -12    3.03    1.38
   5  -7 -12    4.79    1.32
  -5   7  12    2.45    2.82
   4  -6 -12   13.67    1.69
   4  -6 -12   14.31    1.69
  -4   6  12   12.47    2.74
   3  -5 -12   61.95    4.97
   3  -5 -12   62.81    4.85
  -3   5  12   54.40    6.62
   2  -4 -12   24.48    3.07
   2  -4 -12   25.45    2.19
  -2   4  12   22.62    3.09
   1  -3 -12   27.56    2.71
  -1   3  12   27.48    3.66
  -1   3  12   27.22    2.36
   0  -2 -12  106.82    8.27
   0   2  12  106.02    9.87
   0   2  12  105.58    8.12
  -1  -1 -12    1.90    1.23
   1   1  12    4.22    4.46
   1   1  12    2.66    0.97
  -2   0 -12  680.23   50.41
   2   0  12  658.45   50.39
  -3   1 -12   -1.08    1.39
   3  -1  12    0.94    1.45
   3  -1  12    0.33    4.41
  -4   2 -12   25.66    2.68
   4  -2  12   21.11    5.49
   4  -2  12   27.89    2.84
  -5   3 -12   62.86    4.99
   5  -3  12   59.93    5.26
   5  -3  12   39.09    6.17
  -6   4 -12    2.89    1.99
   6  -4  12    2.05    2.15
   6  -4  12    5.20    4.22
  -7   5 -12   13.08    2.45
   7  -5  12    8.81    4.60
   7  -5  12    8.97    3.11
   6 -10 -12    4.51    1.49
  -6  10  12    6.69    3.52
   5  -9 -12    2.01    1.33
   5  -9 -12   -0.24    1.60
  -5   9  12    0.10    3.34
   4  -8 -12   12.95    1.76
   4  -8 -12   16.95    1.82
  -4   8  12   10.71    3.32
   3  -7 -12  133.61    9.91
   3  -7 -12  134.57    9.83
  -3   7  12  110.09   10.55
   2  -6 -12    5.62    1.43
   2  -6 -12    3.72    1.04
  -2   6  12    5.83    2.36
   1  -5 -12   16.18    2.02
  -1   5  12   16.68    1.63
  -1   5  12   17.55    2.73
   0  -4 -12  559.50   41.43
   0   4  12  523.82   41.24
   0   4  12  562.82   41.86
  -1  -3 -12    0.66    1.28
   1   3  12   -0.18    3.12
   1   3  12    1.47    1.00
  -2  -2 -12  193.42   13.89
   2   2  12  171.69   13.75
   2   2  12  173.77   15.09
  -3  -1 -12    1.02    1.79
   3   1  12    0.17    1.42
   3   1  12    0.58    4.58
  -4   0 -12   14.89    2.22
   4   0  12   12.76    2.15
   4   0  12   13.77    5.35
  -5   1 -12   20.40    2.63
   5  -1  12   17.27    6.35
   5  -1  12   19.43    2.59
  -6   2 -12   29.47    3.40
   6  -2  12   29.48    3.35
   6  -2  12   29.58    5.99
  -7   3 -12   -1.19    2.47
   7  -3  12    2.27    2.50
   7  -3  12    1.48    5.09
  -8   4 -12   29.28    3.65
   8  -4  12   27.36    3.74
   8  -4  12   26.43    5.74
   5 -11 -12   22.13    2.39
   5 -11 -12   24.97    2.81
  -5  11  12   18.96    4.38
   4 -10 -12   17.40    2.17
   4 -10 -12   21.96    2.36
  -4  10  12   22.17    4.08
   3  -9 -12   60.44    5.05
   3  -9 -12   61.12    5.09
  -3   9  12   54.20    6.84
   2  -8 -12   79.36    6.18
   2  -8 -12   75.65    5.94
  -2   8  12   63.36    6.98
   1  -7 -12   19.74    2.05
   1  -7 -12   20.98    2.45
  -1   7  12   20.03    1.98
  -1   7  12   19.87    3.02
   0  -6 -12  166.37   13.00
   0   6  12  170.59   13.38
   0   6  12  167.87   12.85
  -1  -5 -12    9.25    1.79
   1   5  12    8.89    1.37
   1   5  12   10.03    2.69
  -2  -4 -12   -0.56    1.59
   2   4  12    0.14    2.68
   2   4  12    0.88    1.27
  -3  -3 -12    5.18    1.79
   3   3  12    3.11    2.07
  -4  -2 -12   25.38    2.95
   4   2  12   25.94    2.85
  -5  -1 -12   20.46    2.87
   5   1  12   20.10    2.71
  -6   0 -12  116.82    9.92
   6   0  12  121.66    9.79
  -7   1 -12   14.40    2.98
   7  -1  12   10.43    2.57
   7  -1  12    8.40    4.78
  -8   2 -12   11.34    3.22
   8  -2  12   17.93    4.79
   8  -2  12    9.45    2.83
   4 -12 -12   12.84    1.90
   4 -12 -12   10.97    2.32
  -4  12  12   15.38    4.11
   3 -11 -12   11.75    2.00
   3 -11 -12   13.47    2.10
  -3  11  12   15.24    4.01
   2 -10 -12   59.65    5.45
   2 -10 -12   64.18    5.27
  -2  10  12   59.07    7.03
   1  -9 -12   20.98    2.52
   1  -9 -12   17.10    2.12
  -1   9  12   15.41    3.45
   0  -8 -12   22.09    2.60
   0   8  12   15.93    3.14
   0   8  12   17.94    2.01
  -1  -7 -12   41.98    3.96
   1   7  12   38.37    4.83
   1   7  12   34.87    3.48
  -2  -6 -12    3.09    1.92
   2   6  12    3.27    1.36
   2   6  12    4.25    2.71
  -3  -5 -12   66.73    5.52
   3   5  12   56.10    5.28
   3   5  12   60.63    6.21
  -4  -4 -12  145.62   11.50
   4   4  12  135.28   11.19
   4   4  12  144.51   11.87
  -5  -3 -12   65.61    6.12
   5   3  12   59.15    5.96
   5   3  12   63.10    6.94
  -6  -2 -12   32.65    3.86
   6   2  12   30.90    4.60
   6   2  12   30.50    3.56
  -7  -1 -12   13.36    3.17
   7   1  12   11.13    3.84
   7   1  12   16.68    2.94
  -8   0 -12    9.89    4.10
   8   0  12   10.35    6.03
   8   0  12    6.23    2.81
   2 -12 -12   21.67    2.66
   2 -12 -12   21.10    2.65
  -2  12  12   19.12    4.41
   1 -11 -12    9.43    1.93
   1 -11 -12   11.19    2.37
  -1  11  12    8.66    3.84
   0 -10 -12   65.83    5.52
   0 -10 -12   62.63    5.97
   0  10  12   55.48    7.05
   0  10  12   66.79    5.40
  -1  -9 -12   15.70    2.61
   1   9  12   13.52    3.48
   1   9  12   16.63    2.01
  -2  -8 -12   77.14    6.22
   2   8  12   63.93    5.73
   2   8  12   65.76    7.17
  -3  -7 -12  108.15    8.43
   3   7  12   94.02    8.86
   3   7  12   98.04    8.04
  -4  -6 -12   68.11    6.33
   4   6  12   64.00    6.00
   4   6  12   68.64    7.04
  -5  -5 -12   47.64    5.43
   5   5  12   45.05    5.12
   5   5  12   49.27    5.95
  -6  -4 -12    0.19    2.82
   6   4  12    1.33    3.22
   6   4  12    2.80    2.71
  -7  -3 -12    5.28    3.72
   7   3  12   -3.15    3.59
   7   3  12    2.06    3.36
  -8  -2 -12   11.44    3.73
   8   2  12   13.01    3.62
   8   2  12   16.27    3.30
   1 -13 -12   47.08    4.87
   1 -13 -12   43.76    4.53
  -1  13  12   34.94    5.59
   0 -12 -12    4.99    2.56
   0 -12 -12   -0.27    1.91
   0  12  12    0.29    3.91
  -1 -11 -12   22.78    2.76
  -1 -11 -12   25.80    3.28
   1  11  12   21.35    2.57
   1  11  12   20.08    5.59
  -2 -10 -12   44.74    4.79
   2  10  12   40.32    4.05
   2  10  12   35.03    5.12
  -3  -9 -12   71.88    6.42
   3   9  12   58.74    7.36
   3   9  12   64.14    5.72
  -4  -8 -12   -2.18    2.44
   4   8  12    4.28    2.02
   4   8  12    2.10    3.56
  -5  -7 -12   24.25    3.52
   5   7  12   21.19    3.17
   5   7  12   19.16    4.14
  -6  -6 -12   -1.76    5.08
   6   6  12    0.71    2.96
   6   6  12    1.51    3.60
  -7  -5 -12   12.39    3.53
   7   5  12    6.99    3.35
   7   5  12    4.74    3.78
  -8  -4 -12   28.57    4.36
   8   4  12   25.98    4.42
   8   4  12   20.90    4.16
  -1 -13 -12   28.41    3.35
  -1 -13 -12   33.12    4.35
   1  13  12   29.48    5.19
   1  13  12   29.81    3.19
  -2 -12 -12    7.85    3.04
   2  12  12    3.55    4.22
   2  12  12    8.76    2.12
  -3 -11 -12   18.26    5.31
   3  11  12   12.02    4.48
   3  11  12   13.03    2.38
  -4 -10 -12   13.01    3.22
   4  10  12    9.10    2.33
   4  10  12    5.23    4.19
  -5  -9 -12   25.16    3.88
   5   9  12   26.14    3.32
   5   9  12   24.36    4.83
  -6  -8 -12   38.71    4.54
   6   8  12   30.30    4.18
   6   8  12   33.74    5.26
  -7  -7 -12   31.67    4.63
   7   7  12   34.31    4.47
   7   7  12   28.11    5.06
   6  10 -13    8.81    2.11
  -6 -10  13    6.01    5.67
   5  11 -13    9.16    2.08
  -5 -11  13    0.23    4.69
   8   6 -13    7.81    1.83
  -8  -6  13    0.95    3.97
  -7  -7  13    1.60    3.78
   6   8 -13   44.62    3.77
  -6  -8  13   24.53    5.05
   5   9 -13   -0.77    1.49
  -5  -9  13    2.01    3.82
   4  10 -13   29.50    3.17
  -4 -10  13   24.83    4.86
   3  11 -13    0.65    1.49
  -3 -11  13    8.20    4.45
  -3 -11  13    2.03    1.27
  -2 -12  13    7.52    4.81
  -2 -12  13    5.51    1.68
   9   3 -13   14.57    2.16
   8   4 -13   30.85    3.39
   7   5 -13    0.74    1.52
  -7  -5  13    2.19    3.78
   5   7 -13   26.01    2.67
  -5  -7  13   18.80    4.13
   4   8 -13   11.68    1.62
  -4  -8  13    8.11    3.60
   3   9 -13    3.42    1.28
  -3  -9  13    1.84    3.44
   2  10 -13   -1.67    1.15
  -2 -10  13   -1.55    1.14
  -2 -10  13   -3.31    3.56
  -1 -11  13    2.18    1.52
  -1 -11  13    0.35    4.32
   0 -12  13   40.84    4.21
   0 -12  13   38.03    5.78
   9   1 -13    3.72    1.69
   9   1 -13    4.34    1.16
   8   2 -13   30.38    2.66
   8   2 -13   46.77    4.50
  -8  -2  13   25.52    3.82
   7   3 -13   32.97    3.07
  -7  -3  13   20.66    4.56
   6   4 -13   -0.85    1.25
  -6  -4  13    1.96    3.63
   4   6 -13   21.46    1.94
  -4  -6  13    8.28    3.45
   3   7 -13    0.33    1.07
  -3  -7  13    0.68    2.93
   2   8 -13   83.80    6.43
  -2  -8  13   77.82    7.82
   1   9 -13   15.22    1.57
  -1  -9  13   12.96    3.62
  -1  -9  13   15.30    1.71
   0 -10  13   17.40    2.07
   0 -10  13   16.89    3.93
   1 -11  13    9.07    2.03
   1 -11  13    6.40    3.92
   2 -12  13   40.15    4.22
   2 -12  13   45.66    5.88
   9  -1 -13    2.57    1.70
   8   0 -13   -0.46    1.44
   8   0 -13    0.60    1.73
  -8   0  13    3.95    2.06
   7   1 -13   79.30    6.31
   7   1 -13   90.85    6.57
  -7  -1  13   73.39    7.70
   6   2 -13    6.31    1.36
  -6  -2  13    3.83    3.78
   3   5 -13   26.73    2.33
  -3  -5  13   15.43    3.55
   2   6 -13   90.38    6.68
  -2  -6  13   75.66    7.96
   1   7 -13    4.91    1.06
  -1  -7  13    7.39    2.75
  -1  -7  13    4.63    1.09
   0   8 -13    9.54    1.18
   0  -8  13    7.64    1.45
   0  -8  13    6.67    3.00
   1  -9  13   16.76    2.10
   1  -9  13   16.48    3.54
   2 -10  13   17.09    4.01
   2 -10  13   18.88    2.54
   3 -11  13    0.93    4.04
   3 -11  13    0.84    2.43
   9  -3 -13   12.14    2.08
   9  -3 -13   20.29    3.52
   8  -2 -13   48.69    5.25
  -8   2  13   44.18    4.79
   7  -1 -13  104.04    7.90
   7  -1 -13   93.01    7.57
  -7   1  13   92.37    8.21
   6   0 -13    0.23    1.13
   6   0 -13    1.34    1.09
  -6   0  13    3.76    2.90
   5   1 -13   64.89    4.81
  -5  -1  13   45.41    6.37
   4   2 -13   32.90    2.74
  -4  -2  13   19.37    4.81
   2   4 -13    1.52    1.00
  -2  -4  13   -0.71    2.65
   1   5 -13   -0.99    0.96
  -1  -5  13    0.65    2.45
   0   6 -13   14.14    1.52
   0  -6  13   14.36    2.90
   0  -6  13   12.51    1.60
  -1   7 -13    2.98    1.04
   1  -7  13    1.62    1.36
   1  -7  13    3.60    2.70
  -2   8 -13    6.37    1.05
   2  -8  13    3.33    3.06
   2  -8  13    2.73    1.99
   3  -9  13    4.96    3.32
   3  -9  13    1.95    2.05
   4 -10  13    2.58    2.53
   8  -4 -13   39.26    3.83
   8  -4 -13   34.62    4.15
  -8   4  13   38.09    4.77
   7  -3 -13   33.95    3.40
   7  -3 -13   40.13    4.22
  -7   3  13   37.97    4.43
   6  -2 -13    7.00    1.72
   6  -2 -13    5.78    1.36
  -6   2  13    8.85    2.37
   5  -1 -13   79.26    5.72
   5  -1 -13   67.65    5.65
  -5   1  13   62.38    7.15
   4   0 -13    0.36    1.02
  -4   0  13    0.46    3.93
  -3  -1  13   33.33    5.28
   1   3 -13    5.70    1.12
   0   4 -13   60.02    4.74
   0  -4  13   57.97    4.74
  -1   5 -13    6.41    1.22
   1  -5  13    4.79    2.64
   1  -5  13    5.82    1.41
  -2   6 -13   17.35    1.70
   2  -6  13   14.29    3.23
   2  -6  13   14.26    2.01
  -3   7 -13   -2.86    1.03
   3  -7  13    0.10    2.91
   3  -7  13   -2.25    1.71
  -4   8 -13   90.75    6.71
   4  -8  13   80.79    7.40
   4  -8  13   80.51    8.55
   5  -9  13   32.45    3.76
   5  -9  13   28.58    4.90
   8  -6 -13    5.45    1.72
   8  -6 -13    7.28    2.72
  -8   6  13    9.56    2.92
   7  -5 -13    2.52    1.44
   7  -5 -13    4.90    2.03
  -7   5  13    1.11    2.71
   6  -4 -13    1.09    1.27
   6  -4 -13    0.00    1.55
   5  -3 -13  112.53    9.25
   5  -3 -13  124.64    9.29
  -5   3  13  123.07    9.88
   4  -2 -13   31.07    2.81
   4  -2 -13   34.14    2.97
  -4   2  13   34.55    4.10
   3  -1 -13   38.56    3.25
   3  -1 -13   46.84    3.58
  -3   1  13   40.19    5.38
   2   0 -13    1.31    1.02
  -2   0  13    1.84    4.30
  -1  -1  13    5.31    4.18
   0   2 -13  100.29    7.78
   0  -2  13  100.50    7.69
  -1   3 -13   -0.72    1.05
   1  -3  13   -1.97    2.83
   1  -3  13   -0.07    1.12
  -2   4 -13   60.10    4.73
   2  -4  13   55.33    4.94
  -3   5 -13   58.77    4.46
   3  -5  13   44.37    5.10
  -4   6 -13  144.83   10.54
   4  -6  13  127.03   10.86
  -5   7 -13   13.22    1.53
   5  -7  13   10.00    2.55
   5  -7  13    7.35    3.61
   6  -8  13    5.42    4.06
   6  -8  13    3.31    2.76
   7  -7 -13   12.36    2.34
   7  -7 -13    8.19    1.71
  -7   7  13    9.47    3.28
   6  -6 -13   70.27    5.72
   6  -6 -13   68.39    5.58
  -6   6  13   63.01    6.81
   5  -5 -13  100.74    7.73
   5  -5 -13  100.95    7.73
  -5   5  13   91.98    8.40
   4  -4 -13   35.17    3.01
   4  -4 -13   33.77    3.15
  -4   4  13   35.17    4.18
   3  -3 -13   94.56    7.40
   3  -3 -13   96.20    7.25
  -3   3  13   91.88    8.45
   2  -2 -13   71.81    5.27
   2  -2 -13   60.24    5.73
  -2   2  13   71.77    7.83
   1  -1 -13    0.93    1.12
  -1   1  13   -0.79    4.40
  -1   1  13   -0.88    0.73
   0   0 -13    0.28    1.10
   0   0  13   -1.80    4.42
   0   0  13   -0.09    0.77
  -1   1 -13   78.61    6.22
   1  -1  13   81.91    6.14
   1  -1  13   63.37    8.70
  -2   2 -13   56.08    4.64
   2  -2  13   56.06    4.72
  -3   3 -13   39.01    3.46
   3  -3  13   35.28    3.77
  -4   4 -13    3.43    1.37
   4  -4  13    1.90    1.80
   4  -4  13    4.65    3.39
  -5   5 -13    8.83    1.62
   5  -5  13    5.65    2.19
   5  -5  13    4.17    3.59
  -6   6 -13    2.32    1.59
   6  -6  13   -2.08    2.42
   6  -6  13    3.87    3.91
   6  -8 -13   43.41    4.37
   6  -8 -13   46.39    4.03
  -6   8  13   40.52    5.04
   5  -7 -13   33.07    3.33
   5  -7 -13   37.26    3.41
  -5   7  13   30.84    4.20
   4  -6 -13   21.62    2.20
  -4   6  13   20.57    3.23
   3  -5 -13   29.57    2.67
   3  -5 -13   29.54    3.02
  -3   5  13   30.88    4.11
   2  -4 -13    2.87    1.31
   2  -4 -13    1.70    0.84
  -2   4  13    1.16    2.53
   1  -3 -13    3.22    1.35
  -1   3  13    6.40    0.92
   0  -2 -13  105.23    8.22
   0   2  13  104.73   10.50
   0   2  13  105.17    8.07
  -1  -1 -13   78.73    6.07
   1   1  13   60.03    8.17
   1   1  13   77.70    5.96
  -2   0 -13    2.30    1.28
   2   0  13    0.62    1.20
   2   0  13   -7.83    8.17
  -3   1 -13   12.05    1.96
   3  -1  13    6.80    4.83
   3  -1  13   16.67    1.97
  -4   2 -13   19.40    2.34
   4  -2  13   19.63    2.44
   4  -2  13   22.63    4.89
  -5   3 -13    4.85    1.79
   5  -3  13    0.97    1.99
   5  -3  13    2.25    4.39
  -6   4 -13   25.55    2.65
   6  -4  13   12.02    2.83
   6  -4  13   15.33    4.90
  -7   5 -13  100.31    7.85
   7  -5  13   77.52   10.23
   6 -10 -13    9.16    2.34
   6 -10 -13    9.15    1.77
  -6  10  13   13.50    3.87
   5  -9 -13    3.14    1.73
   5  -9 -13    3.01    1.45
  -5   9  13   -0.39    3.50
   4  -8 -13   12.44    1.79
   4  -8 -13   15.01    1.90
  -4   8  13   11.29    3.36
   3  -7 -13   -0.82    1.37
   3  -7 -13   -0.11    1.17
  -3   7  13    2.28    2.60
   2  -6 -13  104.44    7.82
   2  -6 -13   98.33    8.03
  -2   6  13   96.92    8.72
   1  -5 -13   -0.02    1.48
  -1   5  13    0.50    2.45
  -1   5  13    1.43    0.94
   0  -4 -13   68.15    5.48
   0   4  13   62.39    5.23
   0   4  13   69.35    6.76
  -1  -3 -13    0.91    1.45
   1   3  13    1.16    1.08
   1   3  13    0.23    3.49
  -2  -2 -13   56.07    4.53
   2   2  13   49.36    4.41
   2   2  13   46.50    6.60
  -3  -1 -13    9.42    1.89
   3   1  13   17.61    5.42
   3   1  13   12.64    1.88
  -4   0 -13    1.37    1.76
   4   0  13   -1.74    1.73
   4   0  13    2.97    5.31
  -5   1 -13   88.36    7.00
   5  -1  13   73.83   10.28
   5  -1  13   77.91    6.97
  -6   2 -13   22.64    3.04
   6  -2  13   21.73    2.93
   6  -2  13   25.95    5.97
  -7   3 -13   70.91    6.72
   7  -3  13   71.18    8.31
   5 -11 -13   11.66    2.35
   5 -11 -13   10.19    1.84
  -5  11  13    7.07    4.02
   4 -10 -13   33.85    3.61
   4 -10 -13   28.00    3.33
  -4  10  13   33.00    4.82
   3  -9 -13    5.15    1.57
   3  -9 -13    5.66    1.73
  -3   9  13    3.95    3.26
   2  -8 -13   96.86    7.64
   2  -8 -13   99.98    7.79
  -2   8  13   90.47    8.63
   1  -7 -13    4.65    1.81
   1  -7 -13    4.76    1.37
  -1   7  13    5.86    1.28
  -1   7  13    6.82    2.74
   0  -6 -13   18.53    2.25
   0   6  13   14.76    3.10
   0   6  13   13.73    1.73
  -1  -5 -13    9.23    1.84
   1   5  13    9.47    3.04
  -2  -4 -13   65.47    5.45
   2   4  13   60.21    6.06
   2   4  13   62.22    7.20
  -3  -3 -13   42.22    4.02
   3   3  13   33.68    5.13
   3   3  13   33.94    3.76
  -4  -2 -13   20.77    2.69
   4   2  13   21.27    2.59
   4   2  13   15.09    4.95
  -5  -1 -13   85.50    7.21
   5   1  13   81.94    7.07
   5   1  13   75.25    9.66
  -6   0 -13   -0.46    2.53
   6   0  13   -0.22    2.23
   6   0  13   -6.01    4.90
  -7   1 -13    3.85    2.84
   7  -1  13    0.70    2.36
   7  -1  13    0.80    5.04
  -8   2 -13    2.10    3.26
   8  -2  13   -0.87    4.89
   8  -2  13    0.09    2.55
   3 -11 -13    4.52    2.15
   3 -11 -13    5.61    1.87
  -3  11  13    0.25    6.48
   2 -10 -13    1.34    1.95
   2 -10 -13   -2.41    1.59
  -2  10  13   -0.87    3.52
   1  -9 -13   18.50    2.21
   1  -9 -13   19.72    2.65
  -1   9  13   15.14    3.64
  -1   9  13   16.98    2.03
   0  -8 -13   10.57    2.21
   0   8  13    9.08    1.62
   0   8  13    8.22    3.07
  -1  -7 -13    0.28    1.85
   1   7  13   -0.96    2.90
   1   7  13    0.78    1.33
  -2  -6 -13   21.40    2.56
   2   6  13   16.64    2.12
   2   6  13   18.04    3.50
  -3  -5 -13   59.71    5.41
   3   5  13   58.38    6.53
   3   5  13   58.65    5.17
  -4  -4 -13    3.75    2.15
   4   4  13    4.58    2.03
   4   4  13    0.53    3.33
  -5  -3 -13    1.08    2.43
   5   3  13   -1.76    3.70
   5   3  13    2.62    2.27
  -6  -2 -13   27.89    3.59
   6   2  13   28.58    4.78
   6   2  13   23.87    3.35
  -7  -1 -13    5.33    3.03
   7   1  13    3.86    4.14
   7   1  13    0.37    4.13
  -8   0 -13   -0.33    3.24
   8   0  13   -1.24    4.00
   8   0  13    0.09    2.66
   2 -12 -13    6.57    2.08
   2 -12 -13    7.52    2.26
  -2  12  13    4.75    4.14
   1 -11 -13    2.56    1.79
   1 -11 -13    2.61    2.30
  -1  11  13    1.51    5.09
   0 -10 -13   30.26    3.15
   0 -10 -13   23.73    2.65
   0  10  13   21.14    2.48
   0  10  13   14.94    4.14
  -1  -9 -13   27.11    3.05
   1   9  13   18.58    2.41
   1   9  13   20.14    4.05
  -2  -8 -13    8.37    2.30
   2   8  13    6.14    1.74
   2   8  13    4.16    3.23
  -3  -7 -13   -0.24    2.17
   3   7  13    0.97    1.70
   3   7  13   -1.49    3.30
  -4  -6 -13  153.12   11.87
   4   6  13  151.14   12.39
   4   6  13  138.00   11.71
  -5  -5 -13   11.10    2.79
   5   5  13   13.84    3.78
   5   5  13    7.69    2.62
  -6  -4 -13   23.10    3.48
   6   4  13   20.19    3.35
   6   4  13   19.14    4.27
  -7  -3 -13   70.81    7.23
   7   3  13   75.36    7.23
   7   3  13   70.48    8.17
  -8  -2 -13    2.42    3.57
   8   2  13    3.63    3.75
   8   2  13    2.08    2.96
   0 -12 -13   51.35    5.48
   0 -12 -13   48.97    4.91
   0  12  13   43.52    5.96
  -1 -11 -13    7.21    2.31
  -1 -11 -13   11.89    2.73
   1  11  13    5.88    4.11
   1  11  13    6.08    2.35
  -2 -10 -13   21.00    3.07
   2  10  13   19.82    2.50
   2  10  13   15.62    4.47
  -3  -9 -13    3.88    2.44
   3   9  13    2.16    1.92
   3   9  13    0.90    3.87
  -4  -8 -13   95.83    8.14
   4   8  13   88.85    7.81
   4   8  13   96.44    9.44
   5   7  13   12.29    2.83
   5   7  13   10.85    4.21
  -6  -6 -13    6.95    3.20
   6   6  13    2.07    2.91
   6   6  13    4.17    4.03
  -7  -5 -13  101.96    9.10
   7   5  13   99.82    9.88
   7   5  13   93.51    9.16
  -2 -12 -13   45.72    4.53
   2  12  13   40.13    5.94
   2  12  13   38.57    4.00
  -3 -11 -13    3.43    2.78
   3  11  13    1.16    4.55
   3  11  13    0.54    2.12
  -4 -10 -13    8.76    3.03
   4  10  13    9.77    4.70
   4  10  13    9.51    2.52
  -5  -9 -13   45.06    4.60
   5   9  13   37.26    4.15
   5   9  13   29.99    5.99
  -6  -8 -13    7.78    3.38
   6   8  13   -1.35    4.49
   6   8  13    3.30    3.11
   8   6 -14    0.45    1.83
  -8  -6  14   -2.74    4.33
   7   7 -14    0.53    2.33
  -7  -7  14   -1.38    4.03
   6   8 -14    7.34    1.84
  -6  -8  14    1.53    4.18
   5   9 -14   31.90    3.09
  -5  -9  14   29.06    5.35
   4  10 -14   18.51    2.29
   3  11 -14   31.59    3.41
  -3 -11  14   32.87    5.98
  -2 -12  14    7.34    1.89
  -2 -12  14    4.90    5.40
   8   4 -14    1.98    1.73
  -8  -4  14    1.40    4.08
   7   5 -14    7.64    1.77
  -7  -5  14    1.97    4.16
   5   7 -14   13.45    1.80
  -5  -7  14    5.34    3.85
   4   8 -14   49.31    3.93
  -4  -8  14   31.51    5.32
   3   9 -14   38.84    3.94
  -3  -9  14   26.77    4.90
   2  10 -14   17.10    1.92
  -2 -10  14   15.41    4.79
  -2 -10  14   16.25    1.87
  -1 -11  14   77.75    9.27
  -1 -11  14   76.35    6.37
   0 -12  14    4.22    2.12
   0 -12  14    8.98    4.91
   9   1 -14    4.51    1.80
   8   2 -14    8.40    1.76
  -8  -2  14    7.27    3.24
   7   3 -14   25.08    2.76
  -7  -3  14   20.55    4.68
   5   5 -14    5.26    1.38
  -5  -5  14    0.43    3.60
   4   6 -14    4.48    1.30
  -4  -6  14   -0.75    3.42
   3   7 -14   49.30    4.22
  -3  -7  14   35.68    5.05
   2   8 -14    0.41    1.16
  -2  -8  14   -1.04    3.22
   1   9 -14  100.18    7.51
  -1  -9  14   87.95    7.58
  -1  -9  14  106.05    9.47
   0 -10  14   59.22    5.28
   0 -10  14   63.37    8.18
   1 -11  14    6.91    2.16
   1 -11  14    9.47    4.44
   9  -1 -14    1.51    1.91
   9  -1 -14    4.42    1.76
   8   0 -14   44.68    4.03
   8   0 -14   39.99    3.83
  -8   0  14   49.03    5.03
   7   1 -14    6.57    1.53
  -7  -1  14    3.70    3.18
   6   2 -14   55.02    4.28
  -6  -2  14   31.74    6.40
   5   3 -14   -1.01    1.20
  -5  -3  14    0.70    4.02
   4   4 -14   -2.16    1.11
  -4  -4  14   -3.77    3.48
   3   5 -14   33.41    3.06
   2   6 -14  136.23   10.47
   1   7 -14   46.93    3.74
  -1  -7  14   39.24    3.71
  -1  -7  14   47.87    5.68
   0   8 -14   36.61    3.12
   0  -8  14   35.80    3.40
   0  -8  14   30.97    4.47
  -1   9 -14   33.83    2.82
   1  -9  14   29.84    4.63
   1  -9  14   31.22    3.14
   2 -10  14   20.54    5.42
   2 -10  14   13.07    2.49
   3 -11  14   32.41    5.39
   3 -11  14   30.52    3.75
   8  -2 -14   13.89    2.59
   8  -2 -14   11.36    1.91
  -8   2  14   11.75    2.53
   7  -1 -14    8.28    1.79
   7  -1 -14    5.08    1.54
  -7   1  14    6.38    2.55
   6   0 -14    8.17    1.50
  -6   0  14    8.96    3.47
   5   1 -14   -1.15    1.18
   4   2 -14  186.23   14.21
  -3  -3  14    2.65    3.60
   1   5 -14   53.43    4.42
   0   6 -14   -0.13    1.09
   0  -6  14    1.65    2.79
   0  -6  14   -2.00    1.16
  -1   7 -14  103.27    7.32
   1  -7  14   87.15    7.47
   1  -7  14   85.29    8.58
  -2   8 -14    2.90    1.06
   2  -8  14   -0.07    3.37
   2  -8  14   -4.12    1.70
   3  -9  14    0.77    2.15
   3  -9  14    0.55    3.82
   4 -10  14    4.79    4.45
   4 -10  14    7.02    2.74
   8  -4 -14    4.34    2.72
   8  -4 -14    0.88    1.59
   7  -3 -14   24.91    2.74
   7  -3 -14   35.19    3.21
   6  -2 -14   54.05    4.70
   6  -2 -14   59.38    4.95
   5  -1 -14    3.41    1.17
   5  -1 -14    0.13    1.17
   4   0 -14  438.09   33.06
   3   1 -14   28.71    2.69
  -3  -1  14   22.42    6.61
   2   2 -14   34.40    3.13
   0   4 -14    0.99    1.13
   0  -4  14   -2.31    2.69
   0  -4  14    0.71    0.92
  -1   5 -14   30.07    2.89
   1  -5  14   32.39    3.11
  -2   6 -14   49.02    4.08
   2  -6  14   48.31    4.49
  -3   7 -14   27.41    2.51
   3  -7  14   18.54    4.02
   3  -7  14   24.28    2.84
  -4   8 -14   -1.05    1.08
   4  -8  14    2.34    3.57
   4  -8  14   -0.26    2.26
   5  -9  14   -5.59    5.36
   8  -6 -14    2.28    2.64
   8  -6 -14    2.31    1.67
  -8   6  14    3.64    2.99
   7  -5 -14    6.30    1.61
   7  -5 -14    9.46    2.18
  -7   5  14    8.16    2.94
   6  -4 -14  166.69   13.14
   6  -4 -14  177.00   13.10
  -6   4  14  166.26   13.61
   5  -3 -14   -0.53    1.17
   5  -3 -14    1.58    1.27
  -5   3  14    0.90    2.54
   4  -2 -14  194.33   14.06
   4  -2 -14  179.12   13.93
  -4   2  14  175.14   15.52
   3  -1 -14   33.50    2.82
   3  -1 -14   27.58    2.42
   2   0 -14    0.95    0.44
   2   0 -14    1.03    1.11
  -2   0  14    3.02    5.82
   1   1 -14   13.23    1.60
  -1  -1  14   11.01    1.21
  -1  -1  14    9.52    4.60
   0   2 -14   54.51    4.54
   0  -2  14   54.49    4.36
  -1   3 -14   -0.63    1.15
   1  -3  14   -0.38    3.19
   1  -3  14    0.37    1.11
  -2   4 -14  157.27   11.59
   2  -4  14  144.26   11.68
  -3   5 -14   -2.38    1.11
   3  -5  14   -1.21    1.72
   3  -5  14   -4.86    3.14
  -4   6 -14    0.77    1.16
   4  -6  14   -2.80    3.37
   4  -6  14   -0.85    2.00
  -5   7 -14   32.30    2.88
   5  -7  14   24.75    3.46
   7  -7 -14    0.56    1.56
   7  -7 -14    1.67    2.16
  -7   7  14   -0.81    3.20
   6  -6 -14   52.67    4.37
   6  -6 -14   46.00    4.52
  -6   6  14   44.33    5.93
   5  -5 -14    4.76    1.37
   5  -5 -14    4.94    1.48
  -5   5  14    5.00    2.64
   4  -4 -14   -0.38    0.97
   4  -4 -14    2.35    1.26
  -4   4  14   -0.20    2.63
   3  -3 -14   22.13    2.23
   3  -3 -14   21.64    2.01
  -3   3  14   19.14    3.65
   2  -2 -14   32.33    2.78
   2  -2 -14   38.03    3.20
  -2   2  14   32.39    5.16
   1  -1 -14   13.40    1.74
  -1   1  14   12.43    1.41
  -1   1  14   20.64    5.63
   0   0 -14  237.39   17.13
   0   0  14  229.79   17.00
   0   0  14  193.42   18.90
  -1   1 -14    1.97    1.21
   1  -1  14    3.65    1.08
   1  -1  14   -0.12    4.32
  -2   2 -14   48.26    3.84
   2  -2  14   27.67    5.65
   2  -2  14   45.49    3.92
  -3   3 -14   29.63    2.72
   3  -3  14   10.82    4.30
   3  -3  14   27.43    2.68
  -4   4 -14    8.09    2.43
   4  -4  14    5.55    3.80
   4  -4  14    5.11    1.94
  -5   5 -14    1.42    1.49
   5  -5  14    3.31    2.15
   5  -5  14    0.02    3.86
  -6   6 -14    3.42    1.53
   6  -6  14   -4.99    2.43
   6  -6  14    4.45    4.27
   6  -8 -14    4.68    1.93
   6  -8 -14    5.14    1.63
  -6   8  14    4.43    3.50
   5  -7 -14   13.88    1.91
   5  -7 -14   13.04    1.88
  -5   7  14   11.13    3.39
   4  -6 -14    4.31    1.47
   4  -6 -14    5.56    1.25
  -4   6  14    2.35    2.61
   3  -5 -14   38.48    3.24
   3  -5 -14   36.17    3.53
  -3   5  14   38.18    4.81
   2  -4 -14  185.34   15.15
   2  -4 -14  197.66   15.01
  -2   4  14  215.57   16.03
   1  -3 -14   99.00    7.84
  -1   3  14  102.12    9.81
  -1   3  14   97.19    7.59
   0  -2 -14   59.95    4.95
   0   2  14   59.67    7.18
   0   2  14   57.96    4.71
  -1  -1 -14    1.56    1.31
   1   1  14    1.36    1.09
   1   1  14    2.75    5.35
  -2   0 -14    3.11    1.38
   2   0  14    8.10    5.59
   2   0  14    2.74    1.32
  -3   1 -14    5.51    1.59
   3  -1  14    5.39    1.64
   3  -1  14    9.64    5.17
  -4   2 -14   58.63    4.79
   4  -2  14   51.47    4.87
   4  -2  14   44.67    6.69
  -5   3 -14   46.64    4.19
   5  -3  14   40.40    4.54
   5  -3  14   36.54    6.06
  -6   4 -14    1.47    1.94
   6  -4  14    1.74    4.79
   6  -4  14   -1.40    2.34
  -7   5 -14    0.57    2.03
   7  -5  14   -0.84    2.67
   7  -5  14   -2.21    4.97
   5  -9 -14   41.49    4.07
   5  -9 -14   37.80    3.84
  -5   9  14   35.63    5.12
   4  -8 -14   54.06    4.75
   4  -8 -14   54.14    4.65
  -4   8  14   47.26    6.46
   3  -7 -14   64.66    5.18
   3  -7 -14   61.14    5.32
  -3   7  14   60.96    6.45
   2  -6 -14  144.89   11.64
  -2   6  14  154.35   12.24
   1  -5 -14   60.18    5.10
  -1   5  14   56.00    4.76
  -1   5  14   63.67    6.33
   0  -4 -14   -1.14    1.46
   0   4  14   -0.44    1.03
   0   4  14    1.62    3.32
  -1  -3 -14   -0.46    1.50
   1   3  14   -0.96    1.12
   1   3  14   -5.18    4.23
  -2  -2 -14   53.70    4.39
   2   2  14   43.00    6.75
   2   2  14   43.49    4.20
  -3  -1 -14    4.41    1.77
   3   1  14    3.89    5.53
   3   1  14    2.25    1.73
  -4   0 -14   47.58    4.66
   4   0  14   49.51    4.65
   4   0  14   45.83    7.39
  -5   1 -14   15.32    2.39
   5  -1  14    7.51    5.85
   5  -1  14    7.86    2.21
  -6   2 -14    1.62    2.23
   6  -2  14    1.33    2.09
   6  -2  14    2.11    5.62
  -7   3 -14   42.81    4.14
   7  -3  14   37.93    6.82
   7  -3  14   35.90    4.09
   4 -10 -14   22.91    2.57
   4 -10 -14   21.87    2.61
  -4  10  14   18.50    4.50
   3  -9 -14   43.12    3.97
   3  -9 -14   39.41    4.11
  -3   9  14   36.04    4.95
   2  -8 -14   -0.73    1.40
   2  -8 -14    0.43    1.87
  -2   8  14   -0.36    3.20
   1  -7 -14   54.57    4.60
   1  -7 -14   58.55    4.95
  -1   7  14   49.67    4.50
  -1   7  14   52.90    6.28
   0  -6 -14    1.99    1.76
   0   6  14    2.58    3.05
   0   6  14    0.66    1.22
  -1  -5 -14   33.77    3.62
   1   5  14   34.91    4.67
   1   5  14   34.01    3.27
  -2  -4 -14  176.11   12.71
   2   4  14  163.59   14.06
   2   4  14  150.70   12.57
  -3  -3 -14   28.72    3.03
   3   3  14   26.55    5.24
   3   3  14   27.03    2.86
  -4  -2 -14   53.54    4.93
   4   2  14   51.93    5.05
   4   2  14   47.05    6.92
  -5  -1 -14   11.67    2.58
   5   1  14    9.80    2.34
   5   1  14   12.79    5.56
  -6   0 -14   10.42    2.68
   6   0  14    6.59    2.34
   6   0  14    6.08    5.54
  -7   1 -14   16.76    3.06
   7  -1  14   12.41    5.71
   7  -1  14   12.63    2.77
   3 -11 -14   45.65    4.66
   3 -11 -14   49.52    4.93
  -3  11  14   43.63    5.98
   2 -10 -14   18.72    2.46
   2 -10 -14   21.23    2.82
  -2  10  14   18.66    4.36
   1  -9 -14  113.13    8.90
   1  -9 -14  128.59    9.23
  -1   9  14  101.15    8.77
  -1   9  14  105.96   10.30
   0  -8 -14   45.18    4.56
   0   8  14   40.47    3.91
   0   8  14   40.45    5.04
  -1  -7 -14  119.36    8.92
   1   7  14  101.80    8.67
   1   7  14  110.78    9.97
  -2  -6 -14   68.49    5.49
   2   6  14   55.04    5.24
   2   6  14   59.90    6.87
  -3  -5 -14   -1.88    1.98
   3   5  14   -3.52    3.55
   3   5  14   -1.02    1.76
  -4  -4 -14    7.93    2.33
   4   4  14   11.28    4.32
   4   4  14    7.13    2.18
  -5  -3 -14   47.18    5.17
   5   3  14   45.30    5.06
   5   3  14   44.13    6.06
  -6  -2 -14    1.35    2.64
   6   2  14    3.27    4.55
   6   2  14    0.77    2.43
  -7  -1 -14   14.18    4.18
   7   1  14   13.87    2.98
   7   1  14   15.26    4.90
   2 -12 -14    8.55    2.26
   2 -12 -14    6.29    2.44
  -2  12  14    7.32    4.43
   1 -11 -14  101.89    8.10
  -1  11  14   78.50    9.90
   0 -10 -14   66.77    6.37
   0 -10 -14   70.07    5.88
   0  10  14   64.42    5.72
   0  10  14   62.13    8.09
  -1  -9 -14   40.90    3.84
   1   9  14   32.04    3.77
   1   9  14   32.20    4.97
  -2  -8 -14    2.19    2.17
   2   8  14   -1.91    3.64
   2   8  14   -0.80    1.69
  -3  -7 -14   33.19    3.55
   3   7  14   30.11    4.73
   3   7  14   30.26    3.22
  -4  -6 -14    1.06    2.35
   4   6  14   -2.42    3.63
   4   6  14    0.78    2.20
  -5  -5 -14    0.75    2.67
   5   5  14   -0.55    3.97
   5   5  14    1.04    2.46
  -6  -4 -14   -4.48    3.33
   6   4  14   -5.00    4.06
   6   4  14   -3.45    2.93
  -7  -3 -14   46.06    4.97
   7   3  14   43.28    4.70
   7   3  14   40.95    5.81
   0 -12 -14    5.76    3.73
   0 -12 -14    2.42    2.15
   0  12  14    0.19    4.34
  -1 -11 -14    5.52    2.22
  -1 -11 -14    3.08    2.92
   1  11  14    5.27    2.02
   1  11  14    5.12    4.54
  -2 -10 -14   17.79    3.03
   2  10  14   14.91    3.81
   2  10  14   14.35    4.61
  -3  -9 -14    2.12    3.08
   3   9  14   -3.23    3.98
   3   9  14    2.70    2.23
  -4  -8 -14   -0.28    2.83
   4   8  14   -0.92    4.26
   4   8  14    0.75    3.91
  -5  -7 -14   41.51    4.24
   5   7  14   31.82    5.47
   5   7  14   30.62    4.05
  -6  -6 -14    1.19    3.10
   6   6  14    5.29    3.01
   6   6  14   -0.18    4.44
  -7  -5 -14    8.34    3.63
   7   5  14    0.71    3.28
   7   5  14    5.14    4.62
  -3 -11 -14   34.77    3.81
   3  11  14   24.05    5.44
   3  11  14   25.59    3.36
  -4 -10 -14    4.36    2.84
   4  10  14    1.48    4.87
   4  10  14    7.96    2.60
  -5  -9 -14    0.25    3.11
   5   9  14   -0.49    4.82
   5   9  14   -1.32    2.71
  -7  -7  15    4.01    4.46
   6   8 -15    7.38    1.97
  -6  -8  15   -0.71    4.44
   5   9 -15    0.74    1.82
  -5  -9  15    1.22    5.15
   4  10 -15    7.18    1.90
  -4 -10  15   10.44    5.25
  -3 -11  15    7.57    5.26
   8   4 -15   -1.21    1.76
  -8  -4  15    2.52    4.53
   7   5 -15   -2.81    2.66
  -7  -5  15   -3.03    4.48
   6   6 -15    1.92    1.67
  -6  -6  15    0.91    4.11
   5   7 -15    0.19    1.53
  -5  -7  15    0.44    4.03
   4   8 -15   11.63    1.78
  -4  -8  15    5.51    4.21
   3   9 -15    7.19    1.60
  -3  -9  15    4.27    4.35
   2  10 -15   19.35    2.17
  -2 -10  15   19.09    4.94
  -1 -11  15    4.74    1.85
  -1 -11  15    3.57    4.80
   8   2 -15   19.62    2.43
  -8  -2  15   19.48    3.97
   7   3 -15    0.26    1.54
  -7  -3  15    4.07    4.52
  -6  -4  15    4.83    4.44
   5   5 -15    1.17    1.39
  -5  -5  15   -1.69    3.91
   4   6 -15   19.54    1.97
  -4  -6  15    1.90    3.81
   3   7 -15    2.44    1.37
  -3  -7  15    0.26    3.74
   2   8 -15  108.54    7.97
  -2  -8  15   84.31    9.88
   1   9 -15   37.42    3.38
  -1  -9  15   34.00    5.14
  -1  -9  15   36.65    3.53
   0 -10  15   64.41    5.91
   0 -10  15   77.14    8.61
   1 -11  15    5.11    2.32
   1 -11  15    4.91    4.60
   8   0 -15    0.50    1.57
   7   1 -15    0.73    1.50
  -7  -1  15    5.72    3.68
   6   2 -15   66.31    5.09
  -6  -2  15   46.55    6.89
   5   3 -15    0.41    1.29
  -5  -3  15   -0.55    4.39
  -4  -4  15   -1.33    3.71
   3   5 -15   22.82    2.25
  -3  -5  15    2.60    3.60
   2   6 -15  133.83   10.34
   1   7 -15   18.66    1.93
  -1  -7  15   13.40    3.78
   0   8 -15    1.61    1.21
   0  -8  15    1.53    1.51
   0  -8  15   -2.39    3.54
  -1   9 -15   14.59    1.60
   1  -9  15   12.50    4.16
   1  -9  15   13.52    2.24
   2 -10  15   10.31    2.49
   2 -10  15    9.23    4.40
   8  -2 -15   26.30    2.95
   8  -2 -15   21.06    2.57
  -8   2  15   24.23    4.21
   7  -1 -15    3.90    1.55
   7  -1 -15    4.50    1.50
  -7   1  15    9.38    2.96
   6   0 -15   -1.52    1.38
  -6   0  15    0.68    3.62
   5   1 -15   13.08    1.80
  -5  -1  15   18.50    5.06
   4   2 -15   76.25    5.64
  -4  -2  15   51.98    7.63
   3   3 -15   29.21    2.64
  -3  -3  15   11.30    4.34
   2   4 -15   15.36    1.76
  -2  -4  15    0.15    3.55
   1   5 -15    7.18    1.34
  -1  -5  15   -0.61    3.06
   0   6 -15    2.53    1.26
   0  -6  15    0.56    3.04
   0  -6  15    2.08    1.20
  -1   7 -15   10.72    1.51
   1  -7  15    8.52    3.44
   1  -7  15    9.23    1.83
  -2   8 -15   48.33    3.82
   2  -8  15   38.81    5.36
   2  -8  15   40.06    4.49
   3  -9  15   30.61    6.33
   3  -9  15   25.91    3.30
   8  -4 -15    1.69    1.68
  -8   4  15    3.04    2.83
   7  -3 -15    1.07    2.15
   7  -3 -15    1.57    2.03
  -7   3  15   -0.06    2.54
   6  -2 -15   72.98    5.83
   6  -2 -15   69.48    5.77
  -6   2  15   64.58    7.13
   5  -1 -15   11.06    1.72
  -5   1  15   15.86    4.14
   4   0 -15   -0.30    1.19
  -4   0  15    4.80    4.84
   3   1 -15    4.65    1.33
  -3  -1  15    5.44    5.14
   2   2 -15   38.73    3.28
  -2  -2  15   24.41    5.32
   1   3 -15    3.44    1.29
  -1  -3  15    0.16    3.48
  -1   5 -15  130.28    9.89
   1  -5  15  125.20    9.93
  -2   6 -15   21.11    2.01
   2  -6  15   19.10    2.33
   2  -6  15   10.89    3.75
  -3   7 -15    9.46    1.43
   3  -7  15    8.32    2.18
   3  -7  15    3.98    3.58
  -4   8 -15    8.30    1.35
   4  -8  15    7.67    2.51
   4  -8  15    6.11    4.10
   7  -5 -15   -0.41    2.07
   7  -5 -15   -0.16    1.52
  -7   5  15    0.52    2.92
   6  -4 -15   19.41    2.17
   6  -4 -15   16.72    2.22
  -6   4  15   18.02    3.26
   5  -3 -15    1.41    1.35
   5  -3 -15   -2.70    1.17
  -5   3  15    5.80    2.97
   4  -2 -15   72.55    5.95
   4  -2 -15   83.52    6.22
  -4   2  15   72.46    8.28
   3  -1 -15    4.86    1.32
   3  -1 -15    2.17    0.68
  -3   1  15    6.99    4.87
  -2   0  15    6.49    5.43
   1   1 -15   53.78    4.76
  -1  -1  15   55.56    7.00
  -1  -1  15   58.08    4.37
   0   2 -15  133.61   11.42
   0  -2  15  160.87   11.37
  -1   3 -15  155.29   11.82
   1  -3  15  152.68   11.78
  -2   4 -15   -1.65    1.23
   2  -4  15    0.67    1.42
   2  -4  15   -1.92    3.45
  -3   5 -15    2.38    1.26
   3  -5  15    0.13    1.73
   3  -5  15   -1.02    3.44
  -4   6 -15    2.00    1.27
   4  -6  15   -0.44    2.06
   4  -6  15   -2.81    3.54
  -5   7 -15   11.21    1.50
   5  -7  15    1.30    4.10
   5  -7  15    8.42    2.69
   7  -7 -15   14.84    2.12
   7  -7 -15   16.28    2.64
  -7   7  15   11.90    3.75
   6  -6 -15    3.79    1.75
   6  -6 -15    4.53    1.57
  -6   6  15    0.62    3.08
   5  -5 -15    1.76    1.32
   5  -5 -15    1.88    1.47
  -5   5  15   -0.42    2.79
   4  -4 -15   18.72    1.80
   4  -4 -15   17.54    2.08
  -4   4  15   16.09    3.40
   3  -3 -15   28.64    2.99
   3  -3 -15   29.31    2.56
  -3   3  15   31.30    4.66
   2  -2 -15   38.60    3.12
   2  -2 -15   39.40    3.56
  -2   2  15   33.82    5.90
   1  -1 -15   58.51    4.94
  -1   1  15   63.26    7.84
  -1   1  15   56.83    4.54
   0   0  15    8.21    5.70
  -1   1 -15   18.93    2.14
   1  -1  15   14.12    5.18
   1  -1  15   20.12    1.94
  -2   2 -15    9.90    1.65
   2  -2  15   13.24    1.71
   2  -2  15   10.08    4.50
  -3   3 -15   27.50    2.81
   3  -3  15   11.67    4.64
   3  -3  15   27.38    2.79
  -4   4 -15    8.09    1.58
   4  -4  15    7.22    2.11
   4  -4  15    4.54    4.18
  -5   5 -15   99.39    7.61
   5  -5  15   88.58    8.05
  -6   6 -15   27.06    2.94
   6  -6  15   24.35    3.46
   6  -6  15   13.16    5.09
   6  -8 -15    5.19    1.80
   6  -8 -15    6.47    2.03
  -6   8  15    5.38    3.74
   5  -7 -15    0.94    1.63
   5  -7 -15    0.28    1.53
  -5   7  15   -1.11    3.16
   4  -6 -15   19.98    2.31
   4  -6 -15   19.78    2.00
  -4   6  15   14.30    3.47
   3  -5 -15   21.80    2.58
   3  -5 -15   25.60    2.43
  -3   5  15   25.96    3.82
   2  -4 -15   14.73    1.55
   2  -4 -15   13.05    1.96
  -2   4  15   17.37    3.76
   1  -3 -15    2.89    1.49
  -1   3  15    3.32    4.43
  -1   3  15    0.57    0.94
   0  -2 -15  143.72   10.62
   0   2  15  134.45   10.40
   0   2  15  121.40   13.15
  -1  -1 -15   19.13    2.20
   1   1  15   20.67    2.00
   1   1  15   12.17    6.34
  -2   0 -15   -1.93    1.42
   2   0  15   -0.05    5.89
   2   0  15   -1.36    1.30
  -3   1 -15  334.52   24.97
   3  -1  15  359.32   25.07
   3  -1  15  280.30   26.59
  -4   2 -15   39.98    3.82
   4  -2  15   34.01    6.18
   4  -2  15   37.66    4.08
  -5   3 -15   70.26    5.56
   5  -3  15   54.07    5.69
   5  -3  15   60.50    7.44
  -6   4 -15   15.94    2.38
   6  -4  15   19.87    5.49
   6  -4  15   14.38    2.78
   5  -9 -15    0.89    1.84
   5  -9 -15    0.54    2.39
  -5   9  15   -2.13    3.80
  -4   8  15    5.25    3.44
   3  -7 -15    0.99    1.69
   3  -7 -15    2.12    1.34
  -3   7  15   -0.69    3.05
   2  -6 -15  147.84   11.81
   2  -6 -15  150.92   11.57
  -2   6  15  153.70   12.70
   1  -5 -15    5.28    1.75
  -1   5  15    7.78    3.52
  -1   5  15    4.66    1.21
   0  -4 -15   60.53    5.34
   0   4  15   64.36    8.01
   0   4  15   62.64    5.07
  -1  -3 -15  162.32   11.97
   1   3  15  147.86   11.85
   1   3  15  151.75   14.40
  -2  -2 -15   13.47    1.93
   2   2  15   10.67    1.77
   2   2  15    5.65    5.72
  -3  -1 -15  350.73   24.96
   3   1  15  287.98   26.76
   3   1  15  333.12   24.95
  -4   0 -15    1.71    1.89
   4   0  15    1.75    1.84
   4   0  15   -5.36    6.06
  -5   1 -15    2.27    2.05
   5  -1  15    1.23    2.04
   5  -1  15   -0.06    5.94
  -6   2 -15    4.18    2.29
   6  -2  15    2.98    2.24
   6  -2  15    7.18    5.90
  -7   3 -15   -0.20    2.39
   7  -3  15    0.71    5.87
   7  -3  15   -0.43    2.40
   4 -10 -15   12.51    2.21
   4 -10 -15   11.42    2.37
  -4  10  15    9.28    4.41
   3  -9 -15    8.71    2.13
   3  -9 -15   10.22    1.90
  -3   9  15    5.93    3.96
   2  -8 -15  126.49    9.65
   2  -8 -15  120.37    9.91
  -2   8  15  119.73   10.81
   1  -7 -15   17.71    2.14
   1  -7 -15   16.90    2.49
  -1   7  15   17.06    1.98
  -1   7  15   16.74    3.76
   0  -6 -15    0.47    1.90
   0   6  15    0.29    3.40
   0   6  15    3.02    1.32
  -1  -5 -15  147.34   11.35
   1   5  15  136.30   11.19
   1   5  15  156.50   12.85
  -2  -4 -15    2.40    1.76
   2   4  15    0.76    1.48
   2   4  15   -1.92    4.36
  -3  -3 -15   29.70    3.08
   3   3  15   24.44    5.79
   3   3  15   27.89    2.95
  -4  -2 -15   51.05    4.73
   4   2  15   42.04    4.62
   4   2  15   37.55    7.05
  -5  -1 -15    4.74    2.40
   5   1  15    4.94    2.16
   5   1  15    1.03    5.81
  -6   0 -15    1.77    2.52
   6   0  15    2.97    5.89
   6   0  15   -0.56    2.25
  -7   1 -15   33.46    4.20
   7  -1  15   24.10    3.47
   7  -1  15   33.94    6.57
   3 -11 -15    1.81    2.10
  -3  11  15    1.58    4.30
   2 -10 -15   21.43    2.56
   2 -10 -15   21.80    3.01
  -2  10  15   13.98    4.55
   1  -9 -15   37.20    4.15
   1  -9 -15   46.63    4.68
  -1   9  15   34.80    5.16
   0  -8 -15   -3.23    2.07
   0   8  15   -1.47    3.60
   0   8  15    1.45    1.57
  -1  -7 -15   20.96    2.53
   1   7  15   13.11    2.02
   1   7  15    7.38    3.92
  -2  -6 -15   28.59    3.05
   2   6  15   26.09    4.69
   2   6  15   22.99    2.72
  -3  -5 -15    4.15    2.01
   3   5  15    5.80    1.95
   3   5  15   -3.39    4.06
  -4  -4 -15    8.63    2.44
   4   4  15    7.43    2.24
   4   4  15    3.81    4.77
  -5  -3 -15   70.73    6.31
   5   3  15   61.61    7.69
   5   3  15   67.54    6.37
  -6  -2 -15    5.10    3.06
   6   2  15    1.85    2.50
   6   2  15   -0.63    5.09
  -7  -1 -15   40.42    4.22
   7   1  15   26.28    3.70
   7   1  15   31.77    6.04
   1 -11 -15    3.42    2.10
  -1  11  15   -0.89    4.39
   0 -10 -15   94.47    7.47
   0 -10 -15   96.06    7.88
   0  10  15   75.54    9.12
   0  10  15   84.40    7.29
  -1  -9 -15   13.86    2.69
   1   9  15   11.85    4.19
   1   9  15   13.61    2.20
  -2  -8 -15   56.15    5.18
   2   8  15   51.83    4.92
   2   8  15   47.47    6.22
  -3  -7 -15   14.74    2.55
   3   7  15    9.55    4.47
   3   7  15   10.28    2.24
  -4  -6 -15    1.13    2.46
   4   6  15    0.12    4.39
   4   6  15    1.27    2.30
  -5  -5 -15  116.04    9.39
   5   5  15  108.44    9.05
   5   5  15   89.16   10.80
  -6  -4 -15   15.84    3.44
   6   4  15   17.35    5.16
   6   4  15   20.43    3.37
  -7  -3 -15    2.18    3.34
   7   3  15   -4.42    4.75
   7   3  15   -3.46    2.88
  -1 -11 -15    4.14    2.31
  -1 -11 -15    7.51    2.78
   1  11  15    2.96    4.92
   1  11  15    5.81    2.15
  -2 -10 -15    9.24    2.77
   2  10  15    9.29    2.29
   2  10  15    5.21    4.75
  -3  -9 -15   43.34    4.61
   3   9  15   33.31    3.79
   3   9  15   35.98    5.84
  -4  -8 -15   12.17    2.84
   4   8  15    8.30    5.45
   4   8  15    9.36    2.62
  -5  -7 -15   14.90    3.20
   5   7  15    6.83    4.98
   5   7  15   10.89    2.98
  -6  -6 -15   33.02    4.22
   6   6  15   26.76    5.84
   6   6  15   35.00    4.20
   6   8 -16   24.72    2.71
  -6  -8  16    4.49    5.38
   5   9 -16   29.60    2.97
  -5  -9  16   12.37    5.58
   4  10 -16    7.03    2.11
  -4 -10  16    9.52    5.48
   7   5 -16   21.40    2.55
  -7  -5  16    9.94    5.24
   6   6 -16   -1.02    1.65
  -6  -6  16   -3.57    4.42
   4   8 -16    2.50    1.67
  -4  -8  16    3.21    4.43
   3   9 -16    5.65    1.75
  -3  -9  16    2.82    4.91
   2  10 -16   11.76    1.90
  -2 -10  16   12.71    5.30
  -1 -11  16    8.99    5.57
   8   2 -16   14.15    2.29
  -8  -2  16   13.29    4.18
   7   3 -16   13.28    2.11
  -7  -3  16    8.90    4.95
   6   4 -16    1.13    1.64
  -6  -4  16   -3.25    4.74
   5   5 -16   33.77    3.03
  -5  -5  16    5.75    4.64
   3   7 -16    5.40    1.61
  -3  -7  16    3.40    3.88
   2   8 -16   15.67    2.35
  -2  -8  16    3.89    4.13
   1   9 -16    2.85    1.45
  -1  -9  16    1.34    1.46
  -1  -9  16    1.99    4.95
   0 -10  16    4.59    4.58
   0 -10  16    1.32    1.94
   8   0 -16   -0.44    1.65
  -8   0  16    7.04    3.00
   7   1 -16    0.18    1.89
  -7  -1  16    3.63    4.05
   6   2 -16   29.33    3.02
  -6  -2  16   20.92    5.65
   5   3 -16    2.90    1.47
  -5  -3  16    2.71    4.83
   3   5 -16    0.31    1.41
  -3  -5  16   -2.09    3.59
   2   6 -16   -0.32    1.38
  -2  -6  16   -3.42    3.60
   1   7 -16   24.08    2.28
  -1  -7  16   12.30    4.19
   0   8 -16    1.22    1.36
   0  -8  16    1.73    1.54
   0  -8  16    1.66    3.88
  -1   9 -16    1.66    1.24
   1  -9  16    0.52    2.00
   1  -9  16    2.63    4.10
   2 -10  16   12.32    4.90
   2 -10  16    6.32    2.49
   8  -2 -16   14.12    2.18
   8  -2 -16   13.50    2.31
  -8   2  16   14.54    3.00
   7  -1 -16    1.94    1.61
  -7   1  16    8.86    3.29
   6   0 -16  109.48    8.32
  -6   0  16   94.32   10.50
   5   1 -16   -0.54    1.33
  -5  -1  16    2.08    5.05
   4   2 -16   30.58    3.11
  -4  -2  16   25.54    5.91
   3   3 -16   11.66    1.75
  -3  -3  16    5.17    4.35
   2   4 -16    2.86    1.44
  -2  -4  16    1.29    3.67
   1   5 -16    8.91    2.62
  -1  -5  16    1.08    3.45
   0   6 -16   10.76    1.64
   0  -6  16    4.46    3.58
   0  -6  16   10.80    1.46
  -1   7 -16   22.89    2.19
   1  -7  16   20.19    2.40
   1  -7  16   12.66    4.02
  -2   8 -16    1.24    1.28
   2  -8  16    0.10    3.97
   2  -8  16   -0.37    2.06
   3  -9  16    2.20    4.34
   3  -9  16   -3.38    2.41
   7  -3 -16   18.42    2.42
   7  -3 -16    9.82    1.99
  -7   3  16   16.81    3.27
   6  -2 -16   34.82    3.56
   6  -2 -16   43.07    3.66
  -6   2  16   32.37    4.64
   5  -1 -16    0.02    1.38
  -5   1  16    2.35    4.21
   4   0 -16   17.87    2.03
  -4   0  16   15.64    5.73
   3   1 -16   20.34    2.20
  -3  -1  16   17.01    5.80
   2   2 -16  111.79    8.24
  -2  -2  16   83.57   11.11
  -1  -3  16    9.72    4.05
   0  -4  16   -2.11    3.48
  -1   5 -16   -0.82    1.30
   1  -5  16   -1.90    3.36
   1  -5  16    0.80    1.29
  -2   6 -16   15.45    1.79
   2  -6  16    5.85    3.84
   2  -6  16   14.41    2.12
  -3   7 -16   38.71    3.32
   3  -7  16   30.53    3.59
  -4   8 -16    0.42    1.25
   4  -8  16   -2.79    2.46
   4  -8  16    1.97    4.21
   7  -5 -16   23.57    2.53
   7  -5 -16   16.77    2.75
  -7   5  16   18.83    3.74
   6  -4 -16   -0.33    1.52
   6  -4 -16    0.07    1.65
  -6   4  16    3.65    2.96
   5  -3 -16    0.82    1.25
   5  -3 -16    1.10    1.50
  -5   3  16    4.83    3.34
   4  -2 -16   33.98    3.02
   4  -2 -16   25.31    2.60
  -4   2  16   26.75    5.09
   3  -1 -16   20.52    2.10
   3  -1 -16   15.72    1.65
  -3   1  16   14.87    5.76
   2   0 -16  126.14    9.77
  -2   0  16  121.26   13.50
   1   1 -16   26.81    2.83
  -1  -1  16   23.78    2.09
  -1  -1  16   24.89    5.80
   0   2 -16    0.00    1.37
   0  -2  16   -2.30    4.38
   0  -2  16    0.26    0.88
  -1   3 -16   75.15    6.13
   1  -3  16   76.62    6.04
  -2   4 -16   22.17    2.33
   2  -4  16   21.85    2.33
  -3   5 -16    2.96    1.70
   3  -5  16    1.04    3.63
   3  -5  16    2.34    1.85
  -4   6 -16   -1.85    1.79
   4  -6  16   -0.89    3.97
   4  -6  16    0.33    2.14
   5  -7  16   62.81    6.27
   6  -6 -16    2.30    1.75
   6  -6 -16    0.64    1.77
  -6   6  16    0.40    3.33
   5  -5 -16   35.18    3.77
   5  -5 -16   40.74    3.76
  -5   5  16   38.69    4.67
   4  -4 -16   90.08    7.31
   4  -4 -16   98.23    7.52
  -4   4  16   93.75    9.02
   3  -3 -16   10.46    1.89
   3  -3 -16   12.51    1.32
  -3   3  16   12.64    4.35
   2  -2 -16  118.18    9.05
   2  -2 -16  114.62    8.78
  -2   2  16  107.56   11.95
   1  -1 -16   26.96    2.96
  -1   1  16   26.93    6.81
  -1   1  16   27.74    2.42
   0   0 -16   -0.75    1.42
   0   0  16    0.99    0.96
   0   0  16    6.34    5.82
  -1   1 -16   30.63    3.12
   1  -1  16   29.25    2.89
   1  -1  16   26.51    5.85
  -2   2 -16   14.93    1.93
   2  -2  16   12.73    5.11
   2  -2  16   14.91    1.86
  -3   3 -16   41.07    3.69
   3  -3  16   43.28    3.92
   3  -3  16   25.24    5.58
  -4   4 -16   18.08    2.05
   4  -4  16    8.58    4.81
   4  -4  16   14.68    2.40
  -5   5 -16   29.90    3.12
   5  -5  16   24.87    3.27
   5  -5  16   24.62    5.29
   6  -8 -16   22.44    2.88
   6  -8 -16   25.26    2.74
  -6   8  16   20.46    4.50
   5  -7 -16   74.35    6.06
   5  -7 -16   71.52    5.96
  -5   7  16   60.50    7.62
   4  -6 -16   86.83    6.67
   4  -6 -16   80.51    6.84
  -4   6  16   80.18    8.25
   3  -5 -16    0.57    1.09
   3  -5 -16    0.40    1.65
  -3   5  16   -0.33    3.28
   2  -4 -16    0.86    1.02
   2  -4 -16   -0.15    1.56
  -2   4  16   -0.54    3.85
   1  -3 -16   34.06    3.61
  -1   3  16   35.12    5.94
  -1   3  16   36.44    3.12
   0  -2 -16   -2.29    1.53
   0   2  16    0.90    5.97
   0   2  16   -1.18    1.07
  -1  -1 -16   28.07    3.19
   1   1  16   20.04    6.82
   1   1  16   29.54    2.87
  -2   0 -16    9.51    1.78
   2   0  16   12.01    1.73
   2   0  16   11.33    6.47
  -3   1 -16   33.55    3.59
   3  -1  16   34.94    3.63
   3  -1  16   38.50    6.72
  -4   2 -16   29.88    3.20
   4  -2  16   23.85    2.88
   4  -2  16   25.60    5.92
  -5   3 -16    6.25    1.92
   5  -3  16    5.74    2.12
   5  -3  16    9.66    5.39
  -6   4 -16    8.39    2.04
   6  -4  16    1.99    5.39
   5  -9 -16   26.07    3.07
   5  -9 -16   28.78    3.06
  -5   9  16   30.50    6.33
   4  -8 -16    2.71    1.61
   4  -8 -16    1.84    1.89
  -4   8  16    0.99    3.71
   3  -7 -16    5.97    1.51
   3  -7 -16    4.56    2.04
  -3   7  16    3.96    3.46
   2  -6 -16   -1.34    1.88
   2  -6 -16   -0.95    1.27
  -2   6  16   -3.50    3.37
   1  -5 -16    7.61    1.96
  -1   5  16    8.93    4.06
   0  -4 -16    7.65    1.99
   0   4  16    8.83    1.46
   0   4  16    4.34    4.61
  -1  -3 -16   78.96    6.24
   1   3  16   73.33    6.09
   1   3  16   69.30    8.58
  -2  -2 -16   11.09    2.05
   2   2  16   13.95    1.88
   2   2  16   16.51    6.64
  -3  -1 -16   33.12    3.62
   3   1  16   30.66    7.35
   3   1  16   35.26    3.29
  -4   0 -16    3.07    1.91
   4   0  16    6.27    6.58
   4   0  16    4.33    1.91
  -5   1 -16   22.13    2.83
   5  -1  16   23.19    6.72
   5  -1  16   20.21    2.78
  -6   2 -16    7.38    2.36
   6  -2  16    4.34    2.32
   6  -2  16    4.95    6.24
   4 -10 -16    8.23    2.25
  -4  10  16    5.18    4.50
   3  -9 -16    2.97    2.18
   3  -9 -16    4.71    1.85
   2  -8 -16   19.65    2.72
   2  -8 -16   17.03    2.29
  -2   8  16   20.06    4.27
   1  -7 -16   25.43    2.65
   1  -7 -16   23.89    3.01
  -1   7  16   21.73    4.40
  -1   7  16   27.78    2.58
   0  -6 -16   11.80    2.40
   0   6  16   12.07    1.81
   0   6  16   15.63    4.20
  -1  -5 -16   -1.36    1.80
   1   5  16    1.58    1.49
   1   5  16    1.27    4.24
  -2  -4 -16   26.18    2.78
   2   4  16   21.86    2.56
   2   4  16   20.59    5.66
  -3  -3 -16   49.72    4.56
   3   3  16   44.74    4.56
   3   3  16   41.41    7.06
  -4  -2 -16   25.51    3.01
   4   2  16   23.62    2.97
   4   2  16   27.18    6.64
  -5  -1 -16   23.15    2.97
   5   1  16   21.21    6.74
   5   1  16   19.13    2.85
  -6   0 -16   23.41    3.18
   6   0  16   19.21    3.04
   6   0  16   18.52    6.58
  -7   1 -16   23.81    3.50
   7  -1  16   21.92    6.57
   7  -1  16   22.93    3.22
   2 -10 -16   18.01    3.93
   2 -10 -16   16.32    2.45
  -2  10  16   10.76    4.66
   1  -9 -16    2.79    1.91
   1  -9 -16    1.39    2.46
   0  -8 -16    4.20    2.30
   0   8  16    3.00    1.69
   0   8  16    0.84    3.81
  -1  -7 -16   32.64    3.29
   1   7  16   27.53    5.03
   1   7  16   26.67    2.93
  -2  -6 -16   16.32    2.52
   2   6  16   13.47    2.20
   2   6  16   10.47    4.81
  -3  -5 -16    7.29    2.20
   3   5  16    2.32    2.01
   3   5  16    3.27    4.83
  -4  -4 -16   20.64    2.93
   4   4  16   17.41    5.66
   4   4  16   18.14    2.74
  -5  -3 -16    8.58    2.66
   5   3  16    2.91    5.67
   5   3  16    6.57    2.56
  -6  -2 -16    4.07    2.83
   6   2  16    3.48    2.80
   6   2  16   -1.53    5.56
  -7  -1 -16   25.18    3.74
   7   1  16   25.05    3.40
   7   1  16   23.40    6.26
   1 -11 -16    5.37    2.33
   1 -11 -16   10.84    2.99
  -1  11  16    3.41    4.87
   0 -10 -16    4.84    2.63
   0  10  16    2.84    4.44
  -1  -9 -16    4.90    4.44
   1   9  16   -1.63    4.33
   1   9  16    0.79    1.91
   2   8  16   -2.16    4.97
   2   8  16    1.45    1.98
  -3  -7 -16   50.40    5.02
   3   7  16   40.70    4.75
   3   7  16   44.31    6.31
  -4  -6 -16    2.96    2.41
   4   6  16   -4.21    4.79
   4   6  16   -1.68    2.35
  -5  -5 -16   33.01    3.91
   5   5  16   33.17    6.25
  -6  -4 -16    3.66    2.97
   6   4  16    4.01    2.81
   6   4  16    1.67    5.33
  -2 -10 -16   16.23    2.89
   2  10  16    8.48    5.05
   2  10  16   10.63    2.50
  -3  -9 -16    3.99    2.53
   3   9  16   -3.65    5.03
   3   9  16    0.35    2.33
  -4  -8 -16   -0.24    2.52
   4   8  16   -2.67    5.27
   4   8  16    0.61    2.54
  -5  -7 -16   83.22    7.21
   5   7  16   73.25    7.36
   5   7  16   69.77    9.05
   7   5 -17    1.30    1.97
  -7  -5  17   -5.39    5.14
   6   6 -17    0.52    1.99
  -6  -6  17   -4.31    4.78
   5   7 -17    0.76    1.87
  -5  -7  17   -1.78    4.61
   4   8 -17   48.12    4.18
  -4  -8  17   18.12    7.30
   3   9 -17   23.72    2.63
  -3  -9  17   12.46    5.56
  -2 -10  17   13.02    5.71
   7   3 -17    1.20    1.79
  -7  -3  17   -0.51    5.35
   6   4 -17   49.07    4.40
  -6  -4  17   34.35    6.66
  -5  -5  17   11.32    4.94
   3   7 -17   10.50    1.88
  -3  -7  17    0.52    4.23
   2   8 -17    3.35    1.73
   1   9 -17   13.82    1.98
  -1  -9  17    7.15    4.79
   0 -10  17   25.07    5.79
   8   0 -17   -0.45    1.80
  -8   0  17    6.03    3.36
   7   1 -17    7.23    1.89
  -7  -1  17   14.17    4.63
   6   2 -17   40.24    3.80
  -6  -2  17   32.62    6.53
   5   3 -17   54.56    4.51
  -5  -3  17   34.58    6.89
   4   4 -17   -0.89    1.56
  -4  -4  17    0.29    4.58
   3   5 -17    6.63    1.69
  -3  -5  17    1.17    4.02
   2   6 -17    3.65    1.57
  -2  -6  17   -2.94    3.95
  -1  -7  17    4.38    4.10
   0   8 -17   74.14    5.62
   0  -8  17   59.41    5.60
  -1   9 -17   33.00    3.12
   1  -9  17   25.58    5.46
   1  -9  17   30.21    3.35
   7  -1 -17    7.91    1.96
  -7   1  17   10.38    3.68
   6   0 -17   -0.09    1.59
  -6   0  17    5.14    4.64
   5   1 -17   19.51    2.35
  -5  -1  17   21.06    6.04
   4   2 -17   25.55    2.67
  -4  -2  17   27.29    6.08
   3   3 -17   84.33    6.86
  -2  -4  17   -0.40    3.93
   0   6 -17   70.12    6.31
   0  -6  17   72.28    5.68
  -1   7 -17   16.04    1.89
   1  -7  17   12.94    2.01
   1  -7  17    6.39    4.14
  -2   8 -17   31.05    2.87
   2  -8  17   13.13    4.98
   2  -8  17   25.99    3.09
   3  -9  17    3.64    4.76
   3  -9  17    1.65    2.57
   7  -3 -17    1.62    1.77
   7  -3 -17    4.59    1.94
  -7   3  17    2.58    3.13
   6  -2 -17   44.02    3.71
   6  -2 -17   34.74    4.23
  -6   2  17   34.37    5.00
   5  -1 -17   24.53    2.61
  -5   1  17   23.98    5.43
   4   0 -17   -0.72    1.50
  -4   0  17    4.15    5.79
   3   1 -17  209.83   15.44
  -3  -1  17  183.87   17.78
   2   2 -17   17.45    2.10
  -2  -2  17   13.97    5.29
   1   3 -17   86.49    6.96
   0   4 -17    3.38    1.52
   0  -4  17    5.99    1.16
   0  -4  17   -2.23    3.82
  -1   5 -17    6.49    1.57
   1  -5  17    7.64    1.42
   1  -5  17   -2.50    3.74
  -2   6 -17   40.44    4.04
   2  -6  17   32.43    3.71
  -3   7 -17    5.12    1.47
   3  -7  17    8.40    2.31
   4  -8  17   -2.03    2.57
   4  -8  17    0.80    4.46
   7  -5 -17    1.56    2.15
   7  -5 -17    1.86    1.78
  -7   5  17    3.64    3.47
   6  -4 -17   47.83    4.48
   6  -4 -17   47.76    4.53
  -6   4  17   50.46    6.50
   5  -3 -17   60.49    5.07
   5  -3 -17   54.93    4.84
  -5   3  17   62.24    7.39
   4  -2 -17   34.62    3.42
  -4   2  17   22.50    5.53
   3  -1 -17  202.98   14.59
   3  -1 -17  187.90   14.32
  -3   1  17  166.98   16.91
   2   0 -17   -0.15    1.50
  -2   0  17    2.05    6.15
   1   1 -17   24.33    2.67
  -1  -1  17   20.49    1.91
  -1  -1  17   26.34    6.08
   0   2 -17    2.69    1.50
   0  -2  17    3.22    4.79
   0  -2  17    1.56    0.93
  -1   3 -17    2.99    1.47
   1  -3  17    4.41    1.23
   1  -3  17    4.52    4.41
  -2   4 -17   23.81    2.66
   2  -4  17   27.64    2.49
   2  -4  17   10.64    4.53
  -3   5 -17   82.00    6.19
   3  -5  17   67.00    6.49
  -4   6 -17   -1.38    1.38
   4  -6  17    1.15    4.58
   4  -6  17   -2.51    2.19
   6  -6 -17    1.69    1.87
   6  -6 -17    5.36    1.91
  -6   6  17   -1.52    3.55
   5  -5 -17   55.92    5.83
   5  -5 -17   61.29    5.33
  -5   5  17   59.11    7.06
   4  -4 -17   -1.57    1.66
   4  -4 -17   -0.67    1.10
  -4   4  17   -1.32    3.70
   3  -3 -17   76.98    5.97
   3  -3 -17   75.84    6.33
  -3   3  17   75.48    9.47
   2  -2 -17   16.51    1.77
   2  -2 -17   15.99    2.17
  -2   2  17   19.46    6.22
   1  -1 -17   23.11    2.58
  -1   1  17   24.17    2.23
  -1   1  17   27.06    6.98
   0   0 -17    0.25    1.47
   0   0  17   -1.40    0.99
   0   0  17    3.99    6.05
  -1   1 -17   90.23    7.49
   1  -1  17   92.88   10.96
   1  -1  17   96.21    7.35
  -2   2 -17   11.71    1.78
   2  -2  17    6.98    1.61
   2  -2  17   11.51    5.09
  -3   3 -17   18.25    2.22
   3  -3  17   22.54    5.38
   3  -3  17   19.87    2.38
  -4   4 -17    3.49    1.57
   4  -4  17    1.02    1.91
   4  -4  17    5.58    4.85
  -5   5 -17   10.73    1.75
   5  -5  17    5.36    2.44
   5  -5  17    5.03    5.08
   5  -7 -17    1.57    1.71
   5  -7 -17    0.94    1.84
  -5   7  17    4.98    3.83
   4  -6 -17   56.65    4.80
   4  -6 -17   55.18    5.07
  -4   6  17   54.17    7.19
   3  -5 -17    2.99    1.90
   3  -5 -17    8.30    1.35
  -3   5  17    3.27    3.80
   2  -4 -17   30.75    3.38
   2  -4 -17   27.24    2.72
  -2   4  17   27.84    5.38
   1  -3 -17   90.06    7.44
  -1   3  17   85.98   10.84
  -1   3  17   92.23    7.08
   0  -2 -17    0.11    1.60
   0   2  17    0.66    1.14
   0   2  17    2.78    6.20
  -1  -1 -17   98.01    7.64
   1   1  17   85.35   10.72
   1   1  17   95.45    7.53
  -2   0 -17   -1.55    1.61
   2   0  17    9.88    6.40
   2   0  17    1.59    1.79
  -3   1 -17   -1.44    1.59
   3  -1  17    2.39    6.09
   3  -1  17   -0.90    1.60
  -4   2 -17    2.70    1.84
   4  -2  17    7.26    1.92
   4  -2  17    3.69    5.62
  -5   3 -17    2.42    1.86
   5  -3  17   11.05    5.68
   5  -3  17    5.75    2.14
   4  -8 -17   54.64    5.41
   4  -8 -17   57.91    5.05
   3  -7 -17   15.03    2.45
   3  -7 -17   13.26    1.97
  -3   7  17   15.53    4.28
   2  -6 -17    2.51    1.40
   2  -6 -17    5.54    2.06
  -2   6  17   -0.55    3.88
   1  -5 -17  181.94   12.98
   1  -5 -17  161.77   13.16
  -1   5  17  158.82   12.93
  -1   5  17  175.60   14.75
   0  -4 -17    4.16    1.94
   0   4  17    3.87    5.32
   0   4  17    4.26    2.16
  -1  -3 -17    2.24    1.83
   1   3  17    3.53    1.44
   1   3  17    5.57    6.02
  -2  -2 -17    4.14    1.86
   2   2  17    7.48    6.66
   2   2  17    8.26    1.71
  -3  -1 -17   -2.47    1.80
   3   1  17   -1.17    6.96
   3   1  17   -1.01    1.73
  -4   0 -17    0.88    1.94
   4   0  17    9.53    6.90
   4   0  17    0.61    1.90
  -5   1 -17   76.36    6.24
   5  -1  17   64.98    6.31
   5  -1  17   63.87    8.98
  -6   2 -17   19.18    2.72
   6  -2  17   20.83    6.70
   6  -2  17   11.75    2.87
   3  -9 -17   26.96    3.20
   3  -9 -17   27.49    2.90
  -3   9  17   17.30    5.05
   2  -8 -17    5.44    2.32
   2  -8 -17    2.77    1.74
  -2   8  17    3.35    5.07
   1  -7 -17   21.37    2.42
   1  -7 -17   19.33    2.83
  -1   7  17   19.21    2.30
  -1   7  17   21.64    4.73
   0  -6 -17   98.42    7.82
   0   6  17   90.42    7.54
   0   6  17   92.16    9.91
  -1  -5 -17   10.92    2.15
   1   5  17    8.45    1.79
   1   5  17   11.11    5.23
  -2  -4 -17   29.06    3.05
   2   4  17   26.44    2.83
   2   4  17   19.84    6.43
  -3  -3 -17   21.74    2.77
   3   3  17   21.45    2.61
   3   3  17   15.87    6.84
  -4  -2 -17    6.31    2.15
   4   2  17    1.63    6.68
   4   2  17    1.96    2.07
  -5  -1 -17   79.27    6.77
   5   1  17   66.29    6.61
   5   1  17   77.90    9.52
  -6   0 -17    0.48    2.58
   6   0  17  -12.90    6.31
   6   0  17   -0.11    2.30
   2 -10 -17   22.91    3.22
  -2  10  17    8.80    4.88
   1  -9 -17   12.50    2.95
   1  -9 -17   13.37    2.36
  -1   9  17   11.44    4.66
   0  -8 -17   91.97    8.21
   0   8  17   82.22    7.15
   0   8  17   94.37   11.77
  -1  -7 -17   15.53    2.64
   1   7  17   18.79    2.36
   1   7  17   12.77    4.98
  -2  -6 -17   48.10    4.87
   2   6  17   46.36    6.67
   2   6  17   44.43    4.66
  -3  -5 -17   93.94    7.07
   3   5  17   70.71    7.09
   3   5  17   79.07    9.10
   4   4  17    0.48    5.90
   4   4  17    4.34    2.24
  -5  -3 -17    6.36    2.69
   5   3  17    2.75    2.45
   5   3  17   -1.54    6.18
  -6  -2 -17   20.59    3.30
   6   2  17   12.84    3.00
   6   2  17   21.94    6.51
   0 -10 -17   40.67    4.26
   0 -10 -17   38.54    3.85
   0  10  17   28.08    6.19
   0  10  17   35.52    3.69
  -1  -9 -17   45.60    4.41
   1   9  17   37.96    6.47
  -2  -8 -17   42.79    4.05
   2   8  17   36.21    6.35
   2   8  17   33.21    3.74
  -3  -7 -17    5.70    2.49
   3   7  17    6.77    2.41
   3   7  17    4.69    6.12
  -4  -6 -17    4.10    2.42
   4   6  17   -4.95    8.34
  -5  -5 -17   12.93    3.06
   5   5  17    4.69    6.30
   5   5  17   15.94    3.01
  -3  -9 -17    6.14    2.71
   3   9  17    0.82    5.67
   3   9  17    4.21    2.52
  -4  -8 -17    2.72    2.76
   4   8  17    2.08    2.68
   4   8  17   -1.75    5.84
  -6  -6  18    1.75    5.66
   5   7 -18   12.51    2.29
  -5  -7  18   -0.65    5.19
   4   8 -18   -0.53    2.00
  -4  -8  18   -1.35    5.11
   3   9 -18    1.07    1.94
  -3  -9  18   -1.94    5.53
   7   3 -18    7.52    2.19
  -7  -3  18    4.26    5.65
   6   4 -18   29.18    3.13
  -6  -4  18   25.49    6.34
   5   5 -18    1.03    1.83
  -5  -5  18   -3.21    5.07
   4   6 -18    7.07    1.94
  -4  -6  18   -0.04    4.83
   3   7 -18   27.03    2.95
   2   8 -18    1.86    1.84
  -2  -8  18   -5.26    4.74
  -1  -9  18   10.88    5.12
   7   1 -18    5.48    2.05
  -7  -1  18    6.83    4.99
   6   2 -18    0.74    1.81
  -6  -2  18   -2.43    5.67
   5   3 -18   24.65    2.73
  -5  -3  18   20.88    6.18
   4   4 -18    4.44    1.74
  -4  -4  18    1.69    5.05
   3   5 -18   13.15    1.99
  -3  -5  18    0.12    4.63
   2   6 -18    5.07    1.74
  -2  -6  18   -4.96    4.21
   1   7 -18  108.40    8.65
   0   8 -18   13.46    2.23
   0  -8  18    9.02    4.70
   0  -8  18    7.56    1.87
  -1   9 -18   22.88    2.51
   1  -9  18   10.45    5.16
   1  -9  18   18.68    2.94
   7  -1 -18    5.96    1.98
  -7   1  18    9.72    4.09
   6   0 -18    4.53    1.82
  -6   0  18    9.20    5.16
   5   1 -18    3.03    1.76
  -5  -1  18    5.64    6.09
   4   2 -18    6.49    1.82
  -4  -2  18    6.31    5.68
   3   3 -18   32.68    3.31
  -3  -3  18   18.24    5.81
   2   4 -18    3.06    1.65
  -2  -4  18   -4.21    4.28
  -1  -5  18   -0.48    4.15
   0   6 -18    4.51    1.64
   0  -6  18   -1.52    3.96
   0  -6  18    4.76    1.08
  -1   7 -18   -1.83    1.94
   1  -7  18    1.30    4.22
   1  -7  18   -1.77    1.54
  -2   8 -18    1.76    1.49
   2  -8  18    7.86    4.68
   2  -8  18    0.05    2.09
   7  -3 -18    8.97    2.08
  -7   3  18   11.46    3.75
   6  -2 -18    1.24    1.77
  -6   2  18    7.02    4.05
   5  -1 -18    6.58    1.90
  -5   1  18    9.32    5.33
   4   0 -18    0.16    1.68
  -4   0  18   16.89    6.26
   3   1 -18   24.86    2.72
  -3  -1  18   25.05    6.64
   2   2 -18   11.94    1.98
  -2  -2  18   15.86    5.85
   1   3 -18    8.94    1.79
  -1  -3  18   10.03    4.95
   0   4 -18   10.63    1.86
   0  -4  18   13.21    1.42
   0  -4  18    2.84    4.33
  -1   5 -18   26.48    2.75
   1  -5  18   29.52    2.88
  -2   6 -18   11.47    1.82
   2  -6  18   14.06    2.19
   2  -6  18    2.58    7.46
  -3   7 -18   89.81    6.95
   3  -7  18   82.00    7.50
   6  -4 -18   35.22    3.59
   6  -4 -18   31.55    3.52
  -6   4  18   25.11    4.64
   5  -3 -18   26.02    2.81
   5  -3 -18   23.32    3.79
  -5   3  18   32.87    5.10
   4  -2 -18    8.24    1.95
  -4   2  18    8.58    5.54
   3  -1 -18   21.09    2.54
  -3   1  18   25.87    7.00
   2   0 -18   86.69    7.14
  -2   0  18   96.20   12.10
   1   1 -18   19.46    2.33
  -1  -1  18   20.87    6.17
  -1  -1  18   17.69    1.71
   0   2 -18    8.90    1.80
   0  -2  18   10.94    5.38
   0  -2  18   10.31    1.31
  -1   3 -18  108.61    8.27
   1  -3  18  110.82    8.14
   1  -3  18   74.81   10.65
  -2   4 -18   26.35    2.94
   2  -4  18   13.18    4.95
   2  -4  18   28.66    3.00
  -3   5 -18   35.31    3.20
   3  -5  18   12.10    5.30
   3  -5  18   30.79    3.06
  -4   6 -18    2.24    1.48
   4  -6  18    6.98    2.33
   4  -6  18    5.42    4.90
   6  -6 -18   13.43    2.35
   6  -6 -18   16.40    2.35
  -6   6  18   14.23    4.23
   5  -5 -18    0.92    1.86
  -5   5  18    1.11    3.80
   4  -4 -18    5.13    1.95
   4  -4 -18    5.53    1.28
  -4   4  18    2.27    4.28
   3  -3 -18   32.84    3.75
   3  -3 -18   33.54    2.93
  -3   3  18   29.36    6.12
   2  -2 -18   16.85    2.27
   2  -2 -18   15.67    1.57
  -2   2  18   19.05    6.67
   1  -1 -18   22.84    2.49
  -1   1  18   28.89    7.41
  -1   1  18   18.44    2.06
   0   0 -18    2.46    1.68
   0   0  18    8.48    6.65
   0   0  18    3.22    1.10
  -1   1 -18   28.12    3.22
   1  -1  18   25.89    2.88
   1  -1  18   38.53    6.83
  -2   2 -18   27.82    2.79
   2  -2  18   27.92    2.71
   2  -2  18   22.34    5.90
  -3   3 -18   14.50    2.01
   3  -3  18   11.56    5.26
   3  -3  18   12.87    2.06
  -4   4 -18   15.85    2.11
   4  -4  18   16.96    2.43
   4  -4  18   12.32    5.34
  -5   5 -18   -1.34    1.57
   5  -5  18   -0.34    2.23
   5  -5  18    4.81    5.40
   5  -7 -18   12.44    2.43
   5  -7 -18   14.02    2.15
   4  -6 -18    9.73    1.75
   4  -6 -18   11.75    2.33
  -4   6  18   10.04    4.22
   3  -5 -18   13.14    2.30
  -3   5  18    9.89    4.63
   2  -4 -18    1.90    1.18
   2  -4 -18   -0.39    1.95
  -2   4  18   -2.33    4.97
   1  -3 -18   17.83    2.29
  -1   3  18   10.29    6.23
  -1   3  18   11.32    1.57
   0  -2 -18    8.80    2.04
   0   2  18    6.51    7.04
   0   2  18   12.59    1.56
  -1  -1 -18   29.86    2.96
   1   1  18   22.86    7.45
   1   1  18   26.78    3.02
  -2   0 -18   20.87    2.43
   2   0  18   19.97    7.12
   2   0  18   17.10    2.20
  -3   1 -18   14.36    2.21
   3  -1  18   16.83    2.19
   3  -1  18   10.19    6.46
  -4   2 -18   81.44    6.68
   4  -2  18   78.71    6.80
   4  -2  18   78.25    9.26
  -5   3 -18   19.61    2.43
   5  -3  18   16.43    2.67
   5  -3  18    8.52    6.18
   4  -8 -18    2.52    1.79
   4  -8 -18   -4.70    2.08
  -4   8  18    0.70    4.39
   3  -7 -18   39.85    4.37
   3  -7 -18   37.91    3.80
  -3   7  18   24.99    7.75
   2  -6 -18   -0.40    1.43
   2  -6 -18   -1.07    2.20
  -2   6  18   -3.20    4.66
   1  -5 -18   41.55    3.71
   1  -5 -18   36.25    3.80
  -1   5  18   36.26    3.56
  -1   5  18   37.98    6.51
   0  -4 -18   13.80    2.29
   0   4  18   10.26    6.15
   0   4  18   12.68    1.79
  -1  -3 -18  120.26    9.02
   1   3  18   96.77   13.12
   1   3  18  109.31    8.85
  -2  -2 -18   30.62    3.49
   2   2  18   30.11    3.00
   2   2  18   27.44    7.71
  -3  -1 -18   16.68    2.47
   3   1  18   12.58    7.46
   3   1  18   16.95    2.33
  -4   0 -18   80.58    6.82
   4   0  18   79.42    6.85
   4   0  18   76.71    9.93
  -5   1 -18    8.93    2.31
   5  -1  18   12.97    6.87
   5  -1  18    8.86    2.25
   3  -9 -18   -2.00    1.95
   3  -9 -18   -0.56    2.44
  -3   9  18    0.25    4.64
   2  -8 -18   -1.29    2.47
   2  -8 -18    0.60    1.79
  -2   8  18   -4.88    4.63
   1  -7 -18  142.22   10.52
   1  -7 -18  136.97   11.88
  -1   7  18  123.50   10.43
   0  -6 -18    6.75    2.26
   0   6  18   -3.23    5.06
   0   6  18    6.92    1.74
  -1  -5 -18   31.13    3.38
   1   5  18   33.88    3.16
   1   5  18   27.13    6.54
  -2  -4 -18   29.57    3.28
   2   4  18   31.72    7.24
   2   4  18   29.46    3.06
  -3  -3 -18   21.19    2.69
   3   3  18    7.08    6.95
   3   3  18   17.97    2.55
  -4  -2 -18   90.88    7.62
   4   2  18   89.24   10.76
   4   2  18   89.89    7.70
  -5  -1 -18    9.79    2.56
   5   1  18    9.82    2.44
   5   1  18    8.51    7.05
   1  -9 -18   28.28    3.13
   1  -9 -18   24.90    3.61
  -1   9  18   22.34    5.85
   0  -8 -18   16.09    2.82
   0   8  18   11.70    2.25
   0   8  18   13.30    5.49
  -1  -7 -18    0.45    2.32
   1   7  18    0.94    5.47
   1   7  18    0.96    1.85
  -2  -6 -18   15.50    2.49
   2   6  18    8.91    2.25
  -3  -5 -18   39.61    3.94
   3   5  18   39.44    3.87
   3   5  18   31.15    7.81
  -4  -4 -18   18.84    2.94
   4   4  18   12.57    6.88
   4   4  18   18.44    2.88
  -5  -3 -18   22.79    3.18
   5   3  18   18.69    3.11
   5   3  18    3.90    7.31
  -1  -9 -18   29.04    3.47
   1   9  18   26.50    3.19
   1   9  18   19.34    6.36
  -2  -8 -18    3.43    2.43
   2   8  18    4.59    2.36
   2   8  18   -0.34    5.71
  -3  -7 -18  103.20    8.36
   3   7  18   84.31   11.49
   3   7  18   95.08    8.22
  -4  -6 -18    6.48    2.55
   4   6  18    5.77    2.57
   4   6  18   -3.51    6.39
  -5  -5 -18   -0.98    2.78
   5   5  18   -5.31    6.54
   5   5  18   -0.50    2.72
  -6  -4  19   16.63    6.44
   5   5 -19    2.09    2.12
  -5  -5  19   -5.30    6.26
   4   6 -19   27.88    2.84
  -4  -6  19    5.56    5.33
   3   7 -19   17.09    2.34
  -3  -7  19   -3.02    5.05
   2   8 -19   17.40    2.34
  -2  -8  19    0.50    5.29
   7   1 -19   20.49    2.79
  -7  -1  19   25.01    5.93
   6   2 -19    3.50    1.94
  -6  -2  19    0.41    6.15
   5   3 -19    2.59    2.08
  -5  -3  19   -0.24    5.87
   4   4 -19   34.56    3.66
  -4  -4  19   20.83    6.22
   2   6 -19   -0.21    1.80
  -2  -6  19   -0.29    5.33
   1   7 -19   -0.89    1.78
  -1  -7  19    0.31    4.53
   0   8 -19   -1.10    1.70
   0  -8  19    1.27    4.81
   7  -1 -19   18.30    2.63
  -7   1  19   20.66    4.81
   6   0 -19   -0.19    1.93
  -6   0  19    5.09    5.66
   5   1 -19   57.61    5.81
  -5  -1  19   44.00    8.01
   4   2 -19   18.43    2.39
  -4  -2  19   13.01    6.37
   3   3 -19   33.29    3.47
  -3  -3  19   27.36    6.55
   2   4 -19   -0.63    1.73
  -2  -4  19   -4.68    4.70
   1   5 -19   -0.25    1.70
  -1  -5  19    1.19    4.32
   0   6 -19    0.56    1.65
   0  -6  19   -0.95    4.58
  -1   7 -19    2.04    1.58
   1  -7  19    3.26    4.61
   1  -7  19    0.02    1.48
   6  -2 -19    3.60    1.92
  -6   2  19    3.65    4.55
   5  -1 -19   75.42    6.01
  -5   1  19   53.69    8.24
   4   0 -19    1.39    1.84
  -4   0  19    6.54    6.58
   3   1 -19   -0.40    1.77
  -3  -1  19   -0.25    6.63
   2   2 -19    4.71    1.85
  -2  -2  19   11.45    5.82
   1   3 -19    1.99    1.74
  -1  -3  19    7.07    5.01
   0   4 -19    0.09    1.62
   0  -4  19   -0.45    4.67
   0  -4  19   -0.14    1.01
  -1   5 -19   38.05    3.59
   1  -5  19   34.00    3.34
  -2   6 -19    5.78    1.64
   2  -6  19    7.98    1.82
   2  -6  19   -0.58    4.71
   6  -4 -19    4.82    1.73
   6  -4 -19    6.24    2.10
  -6   4  19    2.99    4.11
   5  -3 -19    6.67    2.09
   5  -3 -19    2.67    1.31
  -5   3  19    3.82    4.75
   4  -2 -19   17.81    2.43
  -4   2  19    9.52    6.12
   3  -1 -19   -1.62    1.72
  -3   1  19    7.00    6.50
  -2   0  19   11.10    7.21
   1   1 -19  104.01    7.57
  -1  -1  19  106.41   11.76
  -1  -1  19   84.61    7.07
   0   2 -19   10.98    1.95
   0  -2  19   10.89    5.53
   0  -2  19   11.59    1.39
  -1   3 -19   39.50    3.88
   1  -3  19   31.75    6.37
   1  -3  19   39.73    3.53
  -2   4 -19   -2.69    1.56
   2  -4  19    6.26    4.90
  -3   5 -19   26.15    2.57
   3  -5  19   13.78    5.65
   3  -5  19   24.68    2.78
   5  -5 -19   -3.90    1.97
  -5   5  19   -1.00    4.31
   4  -4 -19   28.72    2.84
   4  -4 -19   28.24    3.13
  -4   4  19   22.99    5.49
   3  -3 -19   32.07    2.95
   3  -3 -19   35.10    3.91
  -3   3  19   32.31    6.77
   2  -2 -19    5.47    2.04
   2  -2 -19    8.66    1.13
  -2   2  19    2.82    7.11
   1  -1 -19  109.00    8.17
  -1   1  19   98.77   13.22
  -1   1  19   95.93    7.77
   0   0  19    8.60    6.89
  -1   1 -19    9.79    1.97
   1  -1  19   11.13    1.60
   1  -1  19   13.42    6.23
  -2   2 -19    7.32    1.88
   2  -2  19    8.61    5.76
   2  -2  19    9.68    1.85
  -3   3 -19   11.97    2.11
   3  -3  19   17.56    2.18
   3  -3  19   17.14    5.89
  -4   4 -19   -0.61    1.67
   4  -4  19    3.95    5.63
   4  -4  19   -0.08    1.96
   4  -6 -19   27.61    3.30
   4  -6 -19   29.94    3.24
  -4   6  19   24.52    8.38
   3  -5 -19   78.75    6.31
   3  -5 -19   82.17    7.07
  -3   5  19   70.98    8.47
   2  -4 -19    1.94    1.23
   2  -4 -19    1.45    2.02
  -2   4  19    1.36    5.93
   1  -3 -19    0.97    2.01
  -1   3  19    8.12    6.58
  -1   3  19    0.59    1.11
   0  -2 -19   12.69    2.20
   0   2  19   14.82    1.76
   0   2  19    8.28    7.70
  -1  -1 -19    9.71    2.07
   1   1  19   16.44    7.72
   1   1  19   12.22    1.77
  -2   0 -19   -0.67    1.81
   2   0  19   -0.20    1.50
   2   0  19    2.85    6.86
  -3   1 -19    2.33    1.81
   3  -1  19   -0.03    1.71
   3  -1  19   -4.25    6.62
  -4   2 -19   21.19    2.65
   4  -2  19   19.34    8.59
   4  -2  19   22.20    2.68
   3  -7 -19   12.25    2.68
   3  -7 -19   17.07    2.17
  -3   7  19   10.73    5.13
   2  -6 -19   -2.60    2.22
   2  -6 -19   -2.07    1.50
   1  -5 -19    0.78    1.47
   1  -5 -19   -2.35    2.13
  -1   5  19    4.49    5.93
  -1   5  19   -2.20    1.38
   0  -4 -19   -2.27    1.95
   0   4  19    1.01    1.44
   0   4  19   -1.31    6.30
  -1  -3 -19   46.86    4.55
   1   3  19   40.12    4.16
   1   3  19   47.88    8.55
  -2  -2 -19    7.70    2.11
   2   2  19    4.46    7.30
   2   2  19   11.95    1.97
  -3  -1 -19    1.25    1.92
   3   1  19   -7.15    7.12
   3   1  19   -0.20    1.81
  -4   0 -19    4.82    2.11
   4   0  19   -0.08    1.98
   4   0  19    1.45    6.96
  -5   1 -19   70.81    6.09
   5  -1  19   71.18   10.27
   5  -1  19   58.50    6.18
   2  -8 -19   19.06    2.56
   2  -8 -19   20.44    3.16
  -2   8  19   18.20    5.69
   1  -7 -19    0.82    1.84
   1  -7 -19   -3.47    2.34
  -1   7  19    0.76    1.63
  -1   7  19   -0.30    5.52
   0  -6 -19   -0.09    2.14
   0   6  19    2.43    5.91
   0   6  19    1.71    1.69
  -1  -5 -19   47.34    4.55
   1   5  19   39.01    4.25
  -2  -4 -19   -1.42    2.71
   2   4  19   -2.57    8.02
   2   4  19   -1.70    1.74
  -3  -3 -19   17.54    2.68
   3   3  19   11.99    2.40
   3   3  19   13.45    7.98
  -4  -2 -19   22.03    2.99
   4   2  19   23.06    2.93
  -5  -1 -19   66.47    6.48
   5   1  19   79.00   10.70
   5   1  19   79.59    7.75
   0  -8 -19   -1.43    2.50
   0  -8 -19    1.43    2.07
   0   8  19   -4.39    5.38
   0   8  19   -1.43    1.92
  -1  -7 -19    0.31    2.37
   1   7  19    1.60    1.96
   1   7  19   -5.70    5.95
  -2  -6 -19    5.69    2.37
   2   6  19    5.16    6.56
   2   6  19   10.70    2.26
  -3  -5 -19   30.25    3.54
   3   5  19   30.28    3.39
   3   5  19   29.13    7.87
  -4  -4 -19    0.30    2.37
   4   4  19    2.87    7.05
   5   5 -20   15.82    2.61
  -5  -5  20    8.70    6.35
   4   6 -20    3.54    2.18
  -4  -6  20    3.08    5.67
   6   2 -20   -0.04    2.05
  -6  -2  20    1.46    6.55
   5   3 -20   56.30    5.11
  -5  -3  20   38.18    8.87
   4   4 -20    6.18    2.16
  -4  -4  20    6.62   10.04
   3   5 -20   30.25    3.02
  -3  -5  20   12.92    5.76
   2   6 -20   16.36    2.35
  -2  -6  20    0.11    5.24
   1   7 -20    7.73    2.01
  -1  -7  20   -4.17    4.81
   6   0 -20    2.85    2.09
  -6   0  20    7.99    6.15
   5   1 -20   17.62    2.55
  -5  -1  20    9.12    6.86
   4   2 -20   28.83    3.14
  -4  -2  20   29.10    7.12
   3   3 -20    2.50    1.90
  -3  -3  20    1.37    5.73
   2   4 -20   36.78    3.92
   1   5 -20   -0.52    1.78
  -1  -5  20   -0.16    4.83
   0  -6  20    5.73    4.87
   1  -7  20    3.74    5.12
   6  -2 -20    0.59    2.07
  -6   2  20    4.89    5.03
   5  -1 -20   20.03    2.70
  -5   1  20   20.60    6.48
  -4   0  20   18.14    7.40
   3   1 -20   -0.27    1.86
  -3  -1  20   -4.66    6.99
   2   2 -20   58.37    5.26
  -2  -2  20   57.26    8.26
   1   3 -20   41.08    4.04
  -1  -3  20   36.28    6.58
   0   4 -20   75.29    6.27
  -1   5 -20    0.76    1.68
   1  -5  20    3.39    1.29
   1  -5  20    0.47    4.88
  -2   6 -20   -0.62    1.58
   2  -6  20    0.57    5.05
   2  -6  20    1.69    1.67
   5  -3 -20   59.17    5.19
  -5   3  20   40.45    6.92
   4  -2 -20   29.18    3.24
  -4   2  20   29.77    7.22
   3  -1 -20   -1.25    1.87
  -3   1  20    2.64    6.97
   2   0 -20   74.33    6.48
  -2   0  20   79.15   10.14
   1   1 -20    7.61    1.94
  -1  -1  20   12.00    6.78
   0   2 -20   67.69    5.52
   0  -2  20   55.71    8.20
   0  -2  20   62.38    5.05
  -1   3 -20   -3.95    1.65
   1  -3  20    0.03    1.24
  -2   4 -20   -2.23    1.63
   2  -4  20    7.72    5.24
   2  -4  20   -0.86    1.47
  -3   5 -20   10.63    1.93
   3  -5  20   11.26    5.65
   3  -5  20   12.43    2.15
   5  -5 -20   12.79    2.54
  -5   5  20   14.92    4.96
   4  -4 -20    9.14    2.35
   4  -4 -20    8.46    1.49
   3  -3 -20    3.05    1.07
   3  -3 -20   -0.33    2.18
  -3   3  20    3.72    6.32
   2  -2 -20   60.56    5.57
   2  -2 -20   64.67    4.95
  -2   2  20   52.06    9.11
   1  -1 -20    8.62    2.05
  -1   1  20    6.05    1.11
  -1   1  20    5.40    7.35
   0   0 -20   49.68    4.56
   0   0  20   48.16    4.12
   0   0  20   48.62    8.76
  -1   1 -20   -3.59    1.73
   1  -1  20   -0.50    1.31
   1  -1  20   -1.47    6.49
  -2   2 -20   16.53    2.34
   2  -2  20   21.47   10.64
   2  -2  20   18.30    2.14
  -3   3 -20   34.08    3.62
   3  -3  20   25.88    6.55
   3  -3  20   35.20    3.29
   4  -6 -20    2.06    1.64
   4  -6 -20   -0.73    2.31
  -4   6  20    6.53    4.93
   3  -5 -20   28.60    3.47
   3  -5 -20   32.06    3.18
  -3   5  20   32.09    6.57
   2  -4 -20   36.71    4.00
   2  -4 -20   43.62    3.80
   1  -3 -20   46.80    4.63
  -1   3  20   41.20    3.82
  -1   3  20   53.09    8.57
   0  -2 -20   76.50    6.31
   0   2  20   69.52    5.82
   0   2  20   65.36   10.08
  -1  -1 -20   -4.13    1.90
   1   1  20   -0.69    1.44
   1   1  20   -2.12    7.75
  -2   0 -20   87.22    7.10
   2   0  20   59.91   12.03
   2   0  20   86.86    6.90
  -3   1 -20    9.60    2.14
   3  -1  20    8.85    2.03
   3  -1  20   15.80    6.85
  -4   2 -20    0.00    1.90
   4  -2  20    0.29    6.50
   4  -2  20   -1.80    1.92
   3  -7 -20   78.25    6.57
   3  -7 -20   78.63    7.04
  -3   7  20   77.33    8.75
   2  -6 -20   18.02    2.21
   2  -6 -20   14.91    2.90
  -2   6  20   17.82    6.13
   1  -5 -20    2.83    1.58
   1  -5 -20    0.35    2.17
  -1   5  20    1.90    6.36
  -1   5  20    0.51    1.45
   0  -4 -20   90.46    7.07
   0   4  20   76.10    6.67
   0   4  20   80.68   11.44
  -1  -3 -20   -4.66    3.56
   1   3  20   -0.12    1.61
   2   2  20   13.53   13.97
   2   2  20   18.70    2.41
  -3  -1 -20   12.22    2.67
   3   1  20   14.13    2.24
   3   1  20   10.44    8.04
  -4   0 -20   14.37    2.48
   4   0  20   13.54    2.45
   4   0  20    8.06    7.22
   1  -7 -20    6.00    2.65
   1  -7 -20    8.50    2.05
  -1   7  20    5.62    6.08
  -1   7  20    3.63    1.83
   0  -6 -20   22.59    3.15
   0   6  20   24.59    7.27
   0   6  20   22.88    2.67
  -1  -5 -20    5.62    2.27
   1   5  20    3.96    7.25
   1   5  20    5.28    1.92
  -2  -4 -20   -4.24    2.05
   2   4  20   -3.61    1.82
   2   4  20   -5.86    7.46
  -3  -3 -20   40.42    3.97
   3   3  20   38.79    3.85
   3   3  20   31.07    8.71
  -4  -2 -20    0.89    2.35
   4   2  20   -1.95    2.13
   4   2  20    4.80    7.66
  -1  -7 -20   42.70    4.97
   1   7  20   49.92    4.75
   1   7  20   41.42    8.33
  -2  -6 -20    1.99    2.37
   2   6  20    3.33    2.12
   2   6  20    1.39    7.31
  -3  -5 -20   16.52    2.85
   3   5  20    5.05    7.81
   5   3 -21   13.80    2.54
  -5  -3  21   10.08    7.29
   4   4 -21   -0.79    2.18
  -4  -4  21    6.04    6.41
   3   5 -21   36.92    3.59
  -3  -5  21   24.02    6.72
   2   6 -21    2.12    2.10
  -2  -6  21    2.15    5.37
   5   1 -21   -2.27    2.16
  -5  -1  21    4.62    7.28
   4   2 -21   -1.81    1.99
  -4  -2  21    4.78    6.91
   3   3 -21    9.45    2.31
  -3  -3  21   11.20    6.67
   2   4 -21   -3.09    1.92
  -2  -4  21    2.41    5.65
   1   5 -21   -1.06    1.87
  -1  -5  21    2.28    5.41
   0  -6  21    8.40    5.30
   5  -1 -21   -1.06    2.11
  -5   1  21    1.62    7.61
   4   0 -21   -0.64    2.04
   3   1 -21    0.65    3.65
  -3  -1  21    8.30    9.49
   2   2 -21    3.99    2.08
  -2  -2  21    7.29    6.65
   1   3 -21    5.64    1.99
  -1  -3  21   14.02    6.11
   0   4 -21   -2.51    1.76
   0  -4  21    2.00    5.30
  -1   5 -21   48.06    4.35
   1  -5  21   46.34    4.08
   1  -5  21   32.10    6.63
   5  -3 -21   13.79    2.62
  -5   3  21   12.89    5.96
   4  -2 -21   -0.16    2.14
  -4   2  21    4.16    7.32
   3  -1 -21    6.62    2.22
  -3   1  21   18.15   13.17
   2   0 -21   -0.87    2.02
   1   1 -21   76.05    6.53
  -1  -1  21   85.87   11.26
   0   2 -21    0.33    1.87
   0  -2  21   -0.54    1.01
   0  -2  21   11.54    6.07
  -1   3 -21   25.76    2.80
   1  -3  21   26.42    6.47
   1  -3  21   24.48    2.39
  -2   4 -21   37.24    3.82
   2  -4  21   37.04    3.69
   2  -4  21   30.70    6.65
   4  -4 -21   -0.54    1.28
   4  -4 -21    2.98    2.31
  -4   4  21    4.84    6.13
   3  -3 -21    8.74    2.46
   3  -3 -21   10.47    1.36
  -3   3  21    8.04    6.99
   2  -2 -21    7.63    1.15
   2  -2 -21    2.71    2.25
  -2   2  21   16.73    8.57
   1  -1 -21   73.65    6.29
  -1   1  21   56.53    4.88
  -1   1  21   73.70   10.77
   0   0 -21   -2.11    1.95
   0   0  21    0.21    7.22
   0   0  21   -1.04    1.13
  -1   1 -21   -1.12    1.79
   1  -1  21    3.72    7.05
   1  -1  21   -0.16    1.36
  -2   2 -21   33.85    3.79
   2  -2  21   37.69    7.45
   2  -2  21   34.06    3.60
  -3   3 -21    3.25    1.90
   3  -3  21    3.96    1.88
   3  -3  21    7.95    6.22
   3  -5 -21   39.33    3.68
  -3   5  21   33.43    7.30
   2  -4 -21   -1.63    2.25
  -2   4  21   -6.89    6.71
   1  -3 -21   12.42    2.21
   1  -3 -21    9.05    2.30
  -1   3  21    3.80    1.62
  -1   3  21   -1.33    7.76
   0  -2 -21    2.89    2.18
   0   2  21    1.94    2.06
   0   2  21    2.38    7.98
  -1  -1 -21   -0.84    3.37
   1   1  21   -1.89    1.46
   1   1  21    0.80    8.05
  -2   0 -21   -4.80    3.68
   2   0  21   -2.04    1.62
   2   0  21   -2.77    7.15
  -3   1 -21   25.77    2.98
   3  -1  21   24.37    2.77
   3  -1  21   19.85    7.50
   2  -6 -21    5.02    1.69
   2  -6 -21    0.79    2.59
  -2   6  21    3.04    6.44
   1  -5 -21    2.98    1.61
   1  -5 -21   -0.55    2.28
  -1   5  21    0.45    1.54
  -1   5  21    0.40    7.24
   0  -4 -21   -2.67    2.11
   0   4  21   -9.59    7.63
   0   4  21   -1.38    1.51
  -1  -3 -21   25.85    3.24
   1   3  21   17.71    8.51
   1   3  21   31.57    2.93
  -2  -2 -21   38.83    3.80
   2   2  21   37.33    4.05
   2   2  21   28.74    8.73
  -3  -1 -21   27.25    3.14
   3   1  21   16.50    8.20
   3   1  21   25.32    2.93
   0  -6 -21   37.06    3.79
   0   6  21   31.25    3.29
   0   6  21   22.07    7.99
  -1  -5 -21   61.73    5.56
   1   5  21   54.96    5.26
   1   5  21   50.63    9.59
  -2  -4 -21   43.04    4.53
   2   4  21   41.23    4.47
   2   4  21   36.10    9.09
  -3  -3 -21    8.09    2.33
   3   3  21    2.73    2.15
   3   3  21    6.60    7.84
   4   2 -22   26.65    3.28
  -4  -2  22   24.63    7.83
   3   3 -22   12.88    2.51
  -3  -3  22   14.30    6.90
   2   4 -22   22.92    3.09
  -2  -4  22   19.39    6.59
   1   5 -22    4.49    2.05
  -1  -5  22    3.53    5.95
   4   0 -22   34.95    3.74
  -4   0  22   33.13    8.76
   3   1 -22    3.93    2.21
  -3  -1  22    3.51    7.73
   2   2 -22    2.08    2.17
  -2  -2  22    7.88    7.14
   1   3 -22   -3.37    1.93
  -1  -3  22   -1.68    6.04
   0   4 -22    3.53    1.95
   0  -4  22    7.42    5.83
   4  -2 -22   28.89    3.48
  -4   2  22   29.52    7.87
   3  -1 -22    6.25    2.29
  -3   1  22   12.30    8.33
   2   0 -22   -1.06    2.13
  -2   0  22    7.72    7.98
   1   1 -22   -5.21    2.37
  -1  -1  22    3.27    7.29
   0   2 -22    6.79    2.21
   0  -2  22   10.23    6.82
  -1   3 -22   -2.53    1.85
   1  -3  22    0.67    5.85
   1  -3  22   -2.00    1.29
   3  -3 -22   19.60    2.86
  -3   3  22   14.09    7.83
   2  -2 -22    1.89    1.23
   2  -2 -22   -1.00    2.14
  -2   2  22    1.31    7.96
   1  -1 -22   -3.36    2.11
   1  -1 -22    3.05    1.00
  -1   1  22   -0.84    0.95
  -1   1  22   -0.49    8.00
   0   0 -22   60.52    5.07
   0   0  22   46.51    4.35
   0   0  22   62.11    9.51
  -1   1 -22   -3.59    1.98
   1  -1  22   -2.01    2.26
   1  -1  22    9.32    7.12
  -2   2 -22   -3.48    1.94
   2  -2  22   -0.28    1.53
   2  -2  22   10.41    6.87
   2  -4 -22   25.13    3.46
   2  -4 -22   31.25    2.99
  -2   4  22   26.47    8.33
   1  -3 -22   -0.13    1.38
   1  -3 -22   -2.91    2.23
  -1   3  22   -1.45    1.41
  -1   3  22   -5.48    8.17
   0  -2 -22    2.96    2.20
   0   2  22    7.01    8.22
   0   2  22    6.52    1.51
  -1  -1 -22    0.14    2.03
   1   1  22    1.09    8.10
   1   1  22    0.84    1.54
  -2   0 -22    0.14    2.04
   2   0  22    0.63    1.70
   2   0  22   -0.92    7.47
   1  -5 -22    5.62    2.53
   1  -5 -22    7.83    1.76
  -1   5  22    2.39    1.64
  -1   5  22    4.30    7.83
   0  -4 -22    4.33    2.42
   0   4  22    9.35    8.13
   0   4  22    3.91    1.75
  -1  -3 -22   -2.97    2.22
   1   3  22    0.81    8.33
   1   3  22   -1.93    1.71
  -2  -2 -22    2.12    2.30
   2   2  22   -0.38    1.81
   2   2  22   -6.11    7.73
   2   0 -23   -0.90    2.22
  -2   0  23    3.93    7.93
   1   1 -23    9.81    2.30
  -1  -1  23   19.83    7.59
   1  -1 -23    7.48    2.39
  -1   1  23   15.20    8.24
   0   0 -23   -3.95    1.99
   0   0  23    5.14    7.60
   0   0   0    0.00    0.00
;
_shelx_hkl_checksum     67454
_shelx_res_file
;
TITL shelxt_a.res in C2/c
    shelx.res
    created by SHELXL-2018/3 at 12:17:42 on 10-Feb-2021
CELL  0.71073   8.3872  12.1039  18.1504   90.000   95.646   90.000
ZERR    4.00   0.0006   0.0006   0.0012    0.000    0.003    0.000
LATT   7
SYMM  - X,   Y, 1/2 - Z
SFAC  C    H    AL   BR   O
UNIT  36 88 8 16 8
TEMP  -173.13
L.S.  10
acta
conf
bond $h
htab
HTAB C2 Br1
EQIV $2 -x+1/2, -y+3/2, -z+1
HTAB C5 Br1_$2
WGHT    0.033700    0.046500
FVAR       0.08154
AL    3    0.116188    0.714229    0.329185    11.00000    0.01223    0.00618 =
         0.01263    0.00071    0.00134   -0.00017
BR1   4   -0.028764    0.772399    0.423464    11.00000    0.02233    0.01703 =
         0.01919   -0.00335    0.00634    0.00542
BR2   4    0.270350    0.857134    0.291581    11.00000    0.02347    0.01272 =
         0.02788    0.00757   -0.00023   -0.00778
O1    5    0.272048    0.623885    0.380738    11.00000    0.01100    0.01017 =
         0.01269    0.00284    0.00251    0.00115
C1    1    0.000000    0.632692    0.250000    10.50000    0.01630    0.00880 =
         0.01410    0.00000    0.00113    0.00000
H1    2   -0.066075    0.588813    0.272269    11.00000   -1.20000
C2    1    0.243642    0.554995    0.444838    11.00000    0.01671    0.01506 =
         0.01279    0.00445   -0.00012    0.00086
AFIX  23
H2A   2    0.204255    0.601947    0.483872    11.00000   -1.20000
H2B   2    0.345754    0.520776    0.465274    11.00000   -1.20000
AFIX   0
C3    1    0.122368    0.465506    0.423408    11.00000    0.01988    0.01594 =
         0.02533    0.00419    0.00507   -0.00232
AFIX 137
H3A   2    0.111673    0.417489    0.466116    11.00000   -1.50000
H3B   2    0.158243    0.421669    0.382748    11.00000   -1.50000
H3C   2    0.018501    0.499297    0.407455    11.00000   -1.50000
AFIX   0
C4    1    0.405479    0.584246    0.340736    11.00000    0.01627    0.01426 =
         0.01567   -0.00300    0.00636    0.00157
AFIX  23
H4A   2    0.388925    0.608372    0.288425    11.00000   -1.20000
H4B   2    0.408161    0.502482    0.341600    11.00000   -1.20000
AFIX   0
C5    1    0.561819    0.628790    0.375791    11.00000    0.01469    0.02569 =
         0.02063   -0.00209    0.00587    0.00147
AFIX 137
H5A   2    0.650079    0.596834    0.351275    11.00000   -1.50000
H5B   2    0.574490    0.609271    0.428443    11.00000   -1.50000
H5C   2    0.563012    0.709361    0.370553    11.00000   -1.50000
AFIX   0
HKLF 4
REM  shelxt_a.res in C2/c
REM wR2 = 0.0759, GooF = S = 1.073, Restrained GooF = 1.073 for all data
REM R1 = 0.0305 for 1736 Fo > 4sig(Fo) and 0.0396 for all 2027 data
REM 83 parameters refined using 0 restraints
END
WGHT      0.0336      0.0837
REM Instructions for potential hydrogen bonds
HTAB C2 Br1
HTAB C5 Br1_$2
REM Highest difference peak  0.744,  deepest hole -0.726,  1-sigma level  0.135
Q1    1   0.3017  0.8531  0.3363  11.00000  0.05    0.74
Q2    1   0.0484  0.7479  0.4596  11.00000  0.05    0.70
Q3    1   0.1893  0.8794  0.2606  11.00000  0.05    0.66
Q4    1  -0.1124  0.7498  0.3856  11.00000  0.05    0.64
Q5    1  -0.0588  0.7732  0.3700  11.00000  0.05    0.60
Q6    1   0.2378  0.8419  0.2362  11.00000  0.05    0.59
Q7    1   0.0115  0.7807  0.4712  11.00000  0.05    0.59
Q8    1  -0.1120  0.7993  0.3878  11.00000  0.05    0.57
Q9    1   0.2106  0.6563  0.3649  11.00000  0.05    0.47
Q10   1   0.0565  0.6628  0.2788  11.00000  0.05    0.42
Q11   1   0.1569  0.4213  0.4578  11.00000  0.05    0.41
Q12   1   0.1115  0.8439  0.2198  11.00000  0.05    0.41
Q13   1  -0.1358  0.6920  0.4372  11.00000  0.05    0.37
Q14   1   0.2052  0.6024  0.3605  11.00000  0.05    0.36
Q15   1   0.7647  0.7177  0.3689  11.00000  0.05    0.35
Q16   1   0.3432  0.6344  0.4042  11.00000  0.05    0.35
Q17   1   0.5872  0.6403  0.4161  11.00000  0.05    0.35
Q18   1   0.4266  0.9431  0.2919  11.00000  0.05    0.34
Q19   1   0.3552  0.4947  0.5260  11.00000  0.05    0.34
Q20   1   0.3620  0.4244  0.3082  11.00000  0.05    0.33
;
_shelx_res_checksum     63807
