# Supplementary material for: μ-Methyl­ene-bis­[di­bromido(diethyl ether-κO)aluminium(III)]: crystal structure and chemical exchange in solution
Source: Acta Crystallogr E Crystallogr Commun. 2021 May 21;77(Pt 6):647–52. doi: 10.1107/S2056989021005302 (PMC8183446; doi:10.1107/S2056989021005302)
Supplement: Supplementary file 2 [file e-77-00647-Isup2.hkl]

data_I                                                                          
_shelx_title ' shelxt_a.res in C2/c'                                            
_shelx_refln_list_code          4                                               
_shelx_F_calc_maximum      406.76                                               
_exptl_crystal_F_000      1032.00                                               
_reflns_d_resolution_high  0.7801                                               
                                                                                
loop_                                                                           
 _space_group_symop_operation_xyz                                               
 'x, y, z'                                                                      
 '-x, y, -z+1/2'                                                                
 'x+1/2, y+1/2, z'                                                              
 '-x+1/2, y+1/2, -z+1/2'                                                        
 '-x, -y, -z'                                                                   
 'x, -y, z-1/2'                                                                 
 '-x+1/2, -y+1/2, -z'                                                           
 'x+1/2, -y+1/2, z-1/2'                                                         
                                                                                
_cell_length_a     8.3872                                                       
_cell_length_b    12.1039                                                       
_cell_length_c    18.1504                                                       
_cell_angle_alpha  90.000                                                       
_cell_angle_beta   95.646                                                       
_cell_angle_gamma  90.000                                                       
                                                                                
_shelx_F_squared_multiplier     1.000                                           
                                                                                
loop_                                                                           
 _refln_index_h                                                                 
 _refln_index_k                                                                 
 _refln_index_l                                                                 
 _refln_F_squared_calc                                                          
 _refln_F_squared_meas                                                          
 _refln_F_squared_sigma                                                         
 _refln_observed_status                                                         
   2   0   0        272.79        508.00        84.23 o                         
   4   0   0      64403.50      57346.31      6584.58 o                         
   6   0   0       9938.32       8988.22       775.41 o                         
   8   0   0      14007.04      14706.99       893.69 o                         
  10   0   0        545.90        438.97       289.66 o                         
   1   1   0        412.74        364.71        20.73 o                         
   3   1   0       6330.14       5947.73       240.70 o                         
   5   1   0       1589.34       1793.92       170.65 o                         
   7   1   0        721.47        855.08       127.70 o                         
   9   1   0       3114.93       3238.41       272.94 o                         
   0   2   0      74083.81      78167.67      2922.82 o                         
   2   2   0      35248.99      36521.76      1228.16 o                         
   4   2   0      15326.70      15820.56       493.17 o                         
   6   2   0       1938.59       1773.99       144.65 o                         
   8   2   0       1009.07       1062.83       225.18 o                         
  10   2   0         11.75       -140.77       195.42 o                         
   1   3   0       5184.22       5519.43       174.93 o                         
   3   3   0      20755.67      21430.77       725.04 o                         
   5   3   0        343.45        307.74        64.69 o                         
   7   3   0       4845.27       4716.62       283.38 o                         
   9   3   0       5785.77       5644.04       488.81 o                         
   0   4   0       3481.80       4257.58       196.42 o                         
   2   4   0     125280.37     132269.73      4053.52 o                         
   4   4   0       9982.28      10689.42       339.56 o                         
   6   4   0      20904.92      21046.54       658.57 o                         
   8   4   0        207.45        352.90       145.95 o                         
  10   4   0        147.69        416.84       207.81 o                         
   1   5   0       2653.62       2643.51        95.33 o                         
   3   5   0      19367.88      19843.10       616.02 o                         
   5   5   0      15506.65      16107.02       507.20 o                         
   7   5   0        374.17        469.50        81.05 o                         
   9   5   0        435.05        606.09       181.30 o                         
   0   6   0       2664.07       2413.77       143.84 o                         
   2   6   0      42365.68      43709.87      1344.49 o                         
   4   6   0        573.25        648.37        57.67 o                         
   6   6   0       3114.90       3273.29       146.02 o                         
   8   6   0        104.19       -116.51       116.51 o                         
   1   7   0      14229.68      14555.97       396.55 o                         
   3   7   0       9416.45      10056.78       323.10 o                         
   5   7   0      30456.96      31876.04       989.10 o                         
   7   7   0       1836.48       2056.98       149.00 o                         
   9   7   0       1844.78       1706.68       205.17 o                         
   0   8   0      34310.82      32944.28      1439.24 o                         
   2   8   0       1019.27       1420.46       104.83 o                         
   4   8   0      20241.83      21115.65       661.11 o                         
   6   8   0       1571.84       1657.23       105.52 o                         
   8   8   0        297.90        283.26       112.32 o                         
   1   9   0      14252.26      14178.59       451.10 o                         
   3   9   0       9542.23      10302.42       430.38 o                         
   5   9   0      15516.97      15199.06       536.46 o                         
   7   9   0        539.45        617.35       102.60 o                         
   0  10   0      14940.29      14439.52       838.29 o                         
   2  10   0      11847.50      11259.38       377.46 o                         
   4  10   0      16967.68      17401.26       614.26 o                         
   6  10   0       2719.15       2891.11       153.92 o                         
   8  10   0        148.10         82.36       140.04 o                         
   1  11   0       4998.62       4946.67       221.72 o                         
   3  11   0      19806.27      19093.70       679.93 o                         
   5  11   0       1512.97       1642.15       133.69 o                         
   7  11   0       2404.55       2594.77       177.25 o                         
   0  12   0      10941.73      10686.60       501.72 o                         
   2  12   0        477.86        579.36       116.55 o                         
   4  12   0        783.81       1094.78       122.01 o                         
   6  12   0        590.59        864.41       136.72 o                         
   1  13   0       6182.41       5758.54       260.37 o                         
   3  13   0      10037.32       9232.76       357.65 o                         
   5  13   0         54.19         80.43       137.35 o                         
   0  14   0      25627.73      24655.74      1371.58 o                         
   2  14   0       2175.00       2266.00       165.60 o                         
   4  14   0       5541.51       5066.21       345.97 o                         
   1  15   0       4167.27       3990.76       242.46 o                         
  -9   1   1       8490.20       8826.00       571.44 o                         
  -7   1   1        718.67        759.47       119.18 o                         
  -5   1   1      21765.68      19385.83       795.49 o                         
  -3   1   1        792.26        978.33        79.66 o                         
  -1   1   1      35785.69      36443.28      1367.98 o                         
   1   1   1       1936.51       2066.66        75.10 o                         
   3   1   1      81104.34      77537.69      2920.91 o                         
   5   1   1        725.35        627.41        88.19 o                         
   7   1   1      68005.09      64889.41      2462.03 o                         
   9   1   1        592.30        705.62       178.33 o                         
 -10   2   1       2653.75       2821.15       314.66 o                         
  -8   2   1        510.47        631.06       194.97 o                         
  -6   2   1      10165.01       9690.07       408.31 o                         
  -4   2   1      18989.29      19231.18       595.03 o                         
  -2   2   1      51138.74      52603.21      1613.69 o                         
   0   2   1      10551.92      10990.53       338.48 o                         
   2   2   1      26662.59      27568.23       846.65 o                         
   4   2   1      37013.57      37129.73      1145.04 o                         
   6   2   1         20.75         96.17        97.55 o                         
   8   2   1       2273.05       2247.18       239.67 o                         
  10   2   1          6.36         67.19       264.25 o                         
  -9   3   1        399.76        521.99       161.32 o                         
  -7   3   1      10287.59      10216.55       443.64 o                         
  -5   3   1      16752.14      17426.99       543.63 o                         
  -3   3   1          5.49         67.19        29.37 o                         
  -1   3   1      11541.80      12473.33       385.92 o                         
   1   3   1      76913.16      79544.28      2667.19 o                         
   3   3   1        685.00        909.49        48.64 o                         
   5   3   1      28681.99      28612.00       888.15 o                         
   7   3   1       2686.63       2249.61       209.95 o                         
   9   3   1      13960.25      13535.74       602.60 o                         
 -10   4   1       3166.65       3057.01       234.49 o                         
  -8   4   1        861.78        814.45       139.04 o                         
  -6   4   1       2588.77       2664.44       112.37 o                         
  -4   4   1       5840.20       6039.77       198.72 o                         
  -2   4   1      21339.45      23805.84       734.13 o                         
   0   4   1      14131.23      14518.29       389.52 o                         
   2   4   1       2866.80       2965.30       106.25 o                         
   4   4   1      34253.46      34545.76      1065.83 o                         
   6   4   1        150.71        155.54        69.99 o                         
   8   4   1        486.00        511.59       147.53 o                         
  10   4   1       1184.34       1032.24       210.31 o                         
  -9   5   1         60.53         55.41       191.81 o                         
  -7   5   1      20513.52      20921.86       658.08 o                         
  -5   5   1         81.99        136.10        55.70 o                         
  -3   5   1       1730.89       1843.81        80.93 o                         
  -1   5   1       1103.66       1126.49        61.66 o                         
   1   5   1      29624.21      31026.29       956.28 o                         
   3   5   1        283.23        370.13        43.88 o                         
   5   5   1      36632.75      37264.53      1150.77 o                         
   7   5   1        562.94        586.55       125.89 o                         
   9   5   1      14704.35      14485.83       715.16 o                         
  -8   6   1      11747.99      12032.34       373.78 o                         
  -6   6   1       2471.62       2578.55       118.98 o                         
  -4   6   1       4680.63       4678.77       166.64 o                         
  -2   6   1      22213.62      23363.93       723.55 o                         
   0   6   1       6160.06       6080.74       186.74 o                         
   2   6   1      50282.41      50989.11      1718.35 o                         
   4   6   1       2761.35       2969.62       125.06 o                         
   6   6   1      20234.12      21137.46       616.26 o                         
   8   6   1         45.92        -80.20       105.95 o                         
  -9   7   1        901.37       1113.13       167.35 o                         
  -7   7   1       2354.91       2593.98       124.93 o                         
  -5   7   1        958.28       1014.32        81.68 o                         
  -3   7   1        224.48        332.25        46.84 o                         
  -1   7   1       1445.07       1533.43        60.62 o                         
   1   7   1       1494.38       1610.73        92.76 o                         
   3   7   1       4969.31       4933.69       191.27 o                         
   5   7   1       6949.90       6952.40       323.57 o                         
   7   7   1       4785.15       4936.93       208.09 o                         
   9   7   1        816.27        697.58       189.47 o                         
  -8   8   1      13333.39      13224.46       630.07 o                         
  -6   8   1       3988.17       4073.14       174.18 o                         
  -4   8   1       4429.81       4769.71       178.79 o                         
  -2   8   1       9837.15       9857.69       319.52 o                         
   0   8   1      15430.43      14876.04       468.67 o                         
   2   8   1      50264.54      51148.01      1575.39 o                         
   4   8   1       8645.77       8915.00       357.88 o                         
   6   8   1      14509.86      14964.37       486.75 o                         
   8   8   1        873.36        743.92       127.63 o                         
  -7   9   1       1175.88       1160.13       107.17 o                         
  -5   9   1       1599.11       1666.33       104.25 o                         
  -3   9   1        198.99        266.25        80.05 o                         
  -1   9   1        129.89        199.34        66.11 o                         
   1   9   1        860.60        906.79        77.05 o                         
   3   9   1      27375.39      27492.17       944.03 o                         
   5   9   1       2249.02       2032.65       121.78 o                         
   7   9   1       8055.77       7895.94       311.17 o                         
  -8  10   1       1302.01       1447.41       126.81 o                         
  -6  10   1       5376.24       5449.19       226.33 o                         
  -4  10   1        178.02        332.21        69.65 o                         
  -2  10   1       3164.40       3265.27       130.86 o                         
   0  10   1       4787.28       4627.25       202.05 o                         
   2  10   1       2919.22       2785.08       150.20 o                         
   4  10   1      27544.18      27826.67       876.81 o                         
   6  10   1       2237.25       2229.00       194.74 o                         
   8  10   1       4515.75       4673.80       213.81 o                         
  -7  11   1        213.68        219.50       129.91 o                         
  -5  11   1        122.59        132.83       108.39 o                         
  -3  11   1        453.75        510.73        83.36 o                         
  -1  11   1        821.39        910.88        75.34 o                         
   1  11   1        938.49        852.96       102.90 o                         
   3  11   1       2874.99       2943.62       171.45 o                         
   5  11   1        360.71        510.30       114.30 o                         
   7  11   1        297.53        353.81       170.45 o                         
  -6  12   1       9458.39      10041.42       403.05 o                         
  -4  12   1       5602.04       5234.81       209.45 o                         
  -2  12   1      12866.84      11838.57       461.45 o                         
   0  12   1      17843.08      17005.10       598.68 o                         
   2  12   1         45.69         50.74        92.80 o                         
   4  12   1      25237.06      24675.22      1030.47 o                         
   6  12   1        963.97       1459.58       178.29 o                         
  -5  13   1       1325.65       1439.60       163.59 o                         
  -3  13   1        131.38         35.94       130.49 o                         
  -1  13   1       5931.95       5482.43       307.49 o                         
   1  13   1        133.18         35.48       108.54 o                         
   3  13   1       2094.17       1941.23       165.04 o                         
   5  13   1       2441.62       2256.95       207.30 o                         
  -4  14   1         27.11        249.42       147.30 o                         
  -2  14   1         41.65         80.26       129.77 o                         
   0  14   1       2356.00       2429.97       190.06 o                         
   2  14   1       2145.05       2051.83       220.37 o                         
   4  14   1       3518.68       3157.62       250.91 o                         
  -1  15   1       1229.84       1269.40       174.27 o                         
   1  15   1        145.73        453.27       162.76 o                         
 -10   0   2       3812.65       4080.00       384.42 o                         
  -8   0   2        217.32        226.58       182.01 o                         
  -6   0   2     102953.44      95397.76      8386.60 o                         
  -4   0   2          4.53         97.70        72.70 o                         
  -2   0   2      73591.75      68326.69      3626.42 o                         
   2   0   2      63250.05      43236.39      3262.58 o                         
   4   0   2       1533.40       1335.96       108.10 o                         
   6   0   2       5654.44       5105.83       594.15 o                         
   8   0   2       5740.38       6525.36       481.98 o                         
  10   0   2       6621.46       7238.03       560.60 o                         
  -9   1   2       2152.06       2591.74       205.20 o                         
  -7   1   2       1899.49       2060.07       194.09 o                         
  -5   1   2       2069.27       2041.84       124.15 o                         
  -3   1   2       3325.89       3276.69       115.00 o                         
  -1   1   2       4662.20       5040.70       171.08 o                         
   1   1   2        294.32        371.89        43.73 o                         
   3   1   2       4264.48       3762.41       171.30 o                         
   5   1   2       8706.32       7968.49       302.70 o                         
   7   1   2       1133.91       1456.65       155.29 o                         
   9   1   2        818.53        942.42       192.03 o                         
 -10   2   2       1572.02       1648.14       226.19 o                         
  -8   2   2       3167.09       3053.09       200.49 o                         
  -6   2   2      40287.45      39325.85      1494.15 o                         
  -4   2   2      17727.28      17758.54       510.18 o                         
  -2   2   2      39965.13      41148.67      1262.73 o                         
   0   2   2         44.49        100.73        13.20 o                         
   2   2   2      24341.17      24708.62       701.13 o                         
   4   2   2        108.25        138.90        57.13 o                         
   6   2   2       5234.50       4973.33       216.20 o                         
   8   2   2      11259.99      10982.51       485.44 o                         
  10   2   2       3216.67       2917.45       273.74 o                         
  -9   3   2       9145.54       8834.58       418.89 o                         
  -7   3   2         29.07         10.00        98.15 o                         
  -5   3   2       3320.81       3521.20       120.14 o                         
  -3   3   2       3853.86       3950.95       132.06 o                         
  -1   3   2       2852.96       3140.15       104.07 o                         
   1   3   2      37420.82      38220.40      1188.09 o                         
   3   3   2      12936.92      12448.97       389.76 o                         
   5   3   2      11769.68      11277.56       366.66 o                         
   7   3   2       8258.64       8201.19       336.08 o                         
   9   3   2       3370.63       3187.81       236.46 o                         
 -10   4   2       1524.98       1744.16       245.55 o                         
  -8   4   2      28921.01      27673.44      1072.33 o                         
  -6   4   2        903.22        967.54        63.77 o                         
  -4   4   2     106679.77     110238.27      3376.65 o                         
  -2   4   2       4345.34       4490.77       148.02 o                         
   0   4   2      84456.35      90433.22      2772.20 o                         
   2   4   2        879.18        826.96        46.65 o                         
   4   4   2       3600.33       3659.83       131.88 o                         
   6   4   2       9923.40       9607.55       365.72 o                         
   8   4   2       6411.85       5986.05       312.38 o                         
  10   4   2        119.96         93.50       213.08 o                         
  -9   5   2       3842.94       4021.12       330.89 o                         
  -7   5   2       3090.71       3213.39       137.34 o                         
  -5   5   2       1777.39       1890.86        87.45 o                         
  -3   5   2      15143.50      16581.22       516.03 o                         
  -1   5   2      19444.92      20663.21       591.10 o                         
   1   5   2       1789.98       1954.28       101.31 o                         
   3   5   2       3140.91       3465.46       196.65 o                         
   5   5   2       1854.22       1857.83        99.55 o                         
   7   5   2          4.76         57.91       100.19 o                         
   9   5   2       2438.49       2472.90       222.92 o                         
  -8   6   2       6922.99       7312.18       267.69 o                         
  -6   6   2        233.55        225.08        67.38 o                         
  -4   6   2      50587.14      52471.13      1613.77 o                         
  -2   6   2        316.87        327.32        37.61 o                         
   0   6   2      27229.30      28605.86       817.66 o                         
   2   6   2       4158.00       4355.55       159.27 o                         
   4   6   2       1253.90       1373.46        79.80 o                         
   6   6   2       2604.80       2649.21       129.67 o                         
   8   6   2       2134.38       2133.10       155.21 o                         
  -9   7   2        285.44        605.86       178.37 o                         
  -7   7   2       8074.83       7809.69       276.69 o                         
  -5   7   2       2354.79       2443.98       112.17 o                         
  -3   7   2      19136.93      19903.13       620.84 o                         
  -1   7   2      43705.21      44949.98      1281.19 o                         
   1   7   2       4585.19       4691.46       188.51 o                         
   3   7   2       2487.87       2665.23       129.79 o                         
   5   7   2      22656.97      22967.79       717.61 o                         
   7   7   2       7575.45       7755.83       289.28 o                         
   9   7   2      10826.00      10119.27       434.04 o                         
  -8   8   2       1752.81       1704.37       103.82 o                         
  -6   8   2      11500.63      11633.62       383.63 o                         
  -4   8   2       4886.36       5068.18       186.19 o                         
  -2   8   2      24453.36      25159.75       722.41 o                         
   0   8   2       2891.85       3039.56       128.16 o                         
   2   8   2       6135.13       6357.91       252.38 o                         
   4   8   2       3037.44       2847.83       226.26 o                         
   6   8   2          0.13         13.81        85.76 o                         
   8   8   2       1258.41       1448.60       162.12 o                         
  -7   9   2       7126.63       7507.13       283.65 o                         
  -5   9   2       2894.16       2952.39       144.06 o                         
  -3   9   2      15072.79      15646.59       541.78 o                         
  -1   9   2      23064.77      21903.66       850.39 o                         
   1   9   2        846.74        942.05        91.32 o                         
   3   9   2         73.17         94.29        92.05 o                         
   5   9   2       2903.01       3277.11       167.17 o                         
   7   9   2         57.08        175.48       132.07 o                         
  -8  10   2       1063.94        881.78       120.42 o                         
  -6  10   2       3937.49       4103.53       183.14 o                         
  -4  10   2       9566.14       9691.68       327.83 o                         
  -2  10   2      19208.14      18894.97       521.36 o                         
   0  10   2       4192.81       4518.52       224.95 o                         
   2  10   2       4037.12       3890.33       189.88 o                         
   4  10   2       5152.40       5474.91       228.22 o                         
   6  10   2          1.36        -74.50        97.69 o                         
   8  10   2         15.29         30.41       148.79 o                         
  -7  11   2       1258.44       1286.77       129.82 o                         
  -5  11   2       5820.33       5932.95       235.41 o                         
  -3  11   2      11700.47      11893.40       344.99 o                         
  -1  11   2       6659.65       6327.14       241.41 o                         
   1  11   2      10809.90      11143.84       424.03 o                         
   3  11   2       3926.15       4060.78       228.36 o                         
   5  11   2       2753.74       2931.77       162.48 o                         
   7  11   2       6276.58       6621.85       272.54 o                         
  -6  12   2       3303.51       3457.70       188.75 o                         
  -4  12   2        853.42        837.99       101.20 o                         
  -2  12   2        910.58       1051.04       135.49 o                         
   0  12   2        609.41        639.08        95.58 o                         
   2  12   2       3908.88       3828.70       186.08 o                         
   4  12   2        502.72        650.00       143.07 o                         
   6  12   2        231.65        423.53       132.61 o                         
  -5  13   2       7158.68       6681.20       378.89 o                         
  -3  13   2       7858.62       7210.19       343.50 o                         
  -1  13   2       1760.39       1641.29       120.74 o                         
   1  13   2       7119.04       7011.88       303.22 o                         
   3  13   2       5041.86       4759.79       217.57 o                         
   5  13   2        696.79        876.66       164.41 o                         
  -4  14   2       1676.90       1710.22       191.60 o                         
  -2  14   2       6981.49       6722.78       302.29 o                         
   0  14   2       7963.66       7270.02       348.29 o                         
   2  14   2       7429.91       7400.81       387.16 o                         
   4  14   2        213.03         45.66       180.99 o                         
  -1  15   2       2867.83       2647.21       205.10 o                         
   1  15   2         91.40        318.52       134.22 o                         
  -9   1   3         64.08         66.69       149.99 o                         
  -7   1   3       4813.18       4748.26       241.99 o                         
  -5   1   3       8308.40       7926.33       335.02 o                         
  -3   1   3      32059.27      34349.22      1154.91 o                         
  -1   1   3        308.62        480.64        33.32 o                         
   1   1   3     165454.69     144559.45      4851.64 o                         
   3   1   3       6472.52       5863.55       220.79 o                         
   5   1   3      38470.12      34580.13      1073.48 o                         
   7   1   3       7018.74       6418.91       319.01 o                         
   9   1   3       3707.33       4051.71       268.03 o                         
 -10   2   3       4285.12       3915.02       316.34 o                         
  -8   2   3       4344.66       4767.29       254.42 o                         
  -6   2   3      24851.87      24812.13       950.42 o                         
  -4   2   3      20971.79      21549.07       665.41 o                         
  -2   2   3      98016.19     103942.95      2942.81 o                         
   0   2   3      23983.22      24795.21       704.55 o                         
   2   2   3      41873.25      42030.12      1661.82 o                         
   4   2   3       3732.15       3732.12       179.32 o                         
   6   2   3       6436.43       6060.21       255.54 o                         
   8   2   3        594.24        700.71       170.15 o                         
  10   2   3        247.02         47.73       493.07 o                         
  -9   3   3        926.06        830.11       151.97 o                         
  -7   3   3        606.22        680.66       137.86 o                         
  -5   3   3      12247.58      12304.97       387.60 o                         
  -3   3   3       4400.24       4394.48       145.76 o                         
  -1   3   3      82560.59      87654.75      2483.16 o                         
   1   3   3      40095.32      40030.79      1445.64 o                         
   3   3   3      64025.86      62573.39      2104.91 o                         
   5   3   3        148.29        100.78        76.13 o                         
   7   3   3       4302.77       4027.31       208.69 o                         
   9   3   3        127.62        383.23       194.99 o                         
 -10   4   3        560.27        651.58       182.42 o                         
  -8   4   3       2290.86       2390.37       224.49 o                         
  -6   4   3       1753.83       1810.92        91.15 o                         
  -4   4   3       1751.20       2149.54       100.25 o                         
  -2   4   3      52115.52      55372.45      1859.81 o                         
   0   4   3       2501.34       2594.35       105.29 o                         
   2   4   3       2497.26       2461.93       124.24 o                         
   4   4   3       3942.57       3715.76       153.24 o                         
   6   4   3       3496.41       3226.60       149.68 o                         
   8   4   3       3298.38       2968.37       175.49 o                         
  10   4   3       1254.42       1416.40       245.12 o                         
  -9   5   3       1316.86       1458.31       278.49 o                         
  -7   5   3        277.50        217.22       101.13 o                         
  -5   5   3      12218.89      12593.87       398.19 o                         
  -3   5   3         54.07         67.49        37.06 o                         
  -1   5   3      68074.01      72756.62      2066.98 o                         
   1   5   3          3.88         53.65        46.83 o                         
   3   5   3     120333.93     120813.92      4055.97 o                         
   5   5   3       2989.10       3041.42       149.73 o                         
   7   5   3      10185.20       9198.67       332.10 o                         
   9   5   3       4675.97       4612.46       282.73 o                         
  -8   6   3       2446.90       2399.40       126.29 o                         
  -6   6   3      11372.99      11532.18       374.03 o                         
  -4   6   3      27040.43      27668.02       855.93 o                         
  -2   6   3       3010.29       3215.51       119.16 o                         
   0   6   3      75302.47      79658.52      2446.68 o                         
   2   6   3        347.12        358.45        53.37 o                         
   4   6   3      12227.95      12626.40       411.13 o                         
   6   6   3       4584.26       4439.97       190.61 o                         
   8   6   3        791.86        700.13       129.95 o                         
  -9   7   3        934.07       1075.89       149.73 o                         
  -7   7   3       2144.13       2106.51       106.95 o                         
  -5   7   3        228.88        274.36        61.14 o                         
  -3   7   3       5802.67       6439.85       216.49 o                         
  -1   7   3       3253.94       3457.97       129.69 o                         
   1   7   3      11491.99      11922.80       424.38 o                         
   3   7   3       2744.25       2924.49       129.60 o                         
   5   7   3       1083.99       1117.08       117.85 o                         
   7   7   3        284.54        380.56       115.40 o                         
   9   7   3          0.07       -160.73       160.73 o                         
  -8   8   3       2513.92       2558.04       127.29 o                         
  -6   8   3       6441.77       6685.83       241.85 o                         
  -4   8   3      36785.09      37909.01      1172.15 o                         
  -2   8   3       1860.85       1882.45        96.30 o                         
   0   8   3      48339.59      47991.68      1479.59 o                         
   2   8   3        695.74        732.83       105.26 o                         
   4   8   3      14699.19      14887.42       633.76 o                         
   6   8   3       7340.37       7823.46       358.13 o                         
   8   8   3          3.12         14.93       222.31 o                         
  -7   9   3        741.08        913.11       105.14 o                         
  -5   9   3        577.36        722.29        80.62 o                         
  -3   9   3      14472.43      14753.48       480.25 o                         
  -1   9   3       2882.05       3129.11       129.86 o                         
   1   9   3      14257.91      14031.16       454.67 o                         
   3   9   3      15063.65      15278.48       556.59 o                         
   5   9   3      14780.30      15157.23       585.37 o                         
   7   9   3       4063.56       4212.20       246.13 o                         
  -8  10   3        704.72        684.59       109.68 o                         
  -6  10   3       2628.48       2746.07       133.59 o                         
  -4  10   3       1556.61       1725.46       110.52 o                         
  -2  10   3      44260.19      44613.84      1380.01 o                         
   0  10   3       7119.93       7208.07       283.70 o                         
   2  10   3      12045.06      12272.02       455.64 o                         
   4  10   3        780.65       1049.56       116.04 o                         
   6  10   3       9897.90      10361.68       352.12 o                         
  -7  11   3       3895.08       3995.08       182.17 o                         
  -5  11   3         42.03        143.03        83.51 o                         
  -3  11   3         18.87         40.31        60.78 o                         
  -1  11   3        395.69        374.22        76.19 o                         
   1  11   3        670.02        731.77        89.01 o                         
   3  11   3       3837.23       4019.93       214.42 o                         
   5  11   3       2064.77       2471.28       156.39 o                         
   7  11   3        308.14        416.10       153.78 o                         
  -6  12   3       9834.61       9420.05       384.42 o                         
  -4  12   3        699.88        864.67        83.85 o                         
  -2  12   3      41746.95      39439.32      1226.81 o                         
   0  12   3        239.21        378.96       104.70 o                         
   2  12   3      18611.57      18133.12       591.00 o                         
   4  12   3       1685.66       1733.34       154.24 o                         
   6  12   3       3072.45       3525.17       202.55 o                         
  -5  13   3        132.36        200.00       116.10 o                         
  -3  13   3       1480.40       1535.67       181.32 o                         
  -1  13   3       3343.61       3398.44       170.07 o                         
   1  13   3       9232.23       8407.49       348.73 o                         
   3  13   3        963.22        902.76       121.49 o                         
   5  13   3       2775.91       3032.22       282.96 o                         
  -4  14   3       1095.09        746.80       161.10 o                         
  -2  14   3       2214.39       2144.04       170.20 o                         
   0  14   3       7714.82       7735.10       329.48 o                         
   2  14   3       3354.07       3148.53       217.96 o                         
   4  14   3       6584.11       6036.32       289.48 o                         
  -1  15   3        407.18        512.34       167.95 o                         
   1  15   3      11605.74      10677.94       427.58 o                         
 -10   0   4        578.34        860.43       248.67 o                         
  -8   0   4      31133.21      29628.45      1768.17 o                         
  -6   0   4        270.46        208.49       108.21 o                         
  -4   0   4      55923.98      50375.27      2189.33 o                         
  -2   0   4      19299.73      19056.79      1014.70 o                         
   0   0   4      11804.06      11213.19       599.34 o                         
   2   0   4      36401.83      20314.70      1159.73 o                         
   4   0   4      13286.84      11715.42       547.74 o                         
   6   0   4        758.27        840.94       124.53 o                         
   8   0   4      18353.33      17548.66      1035.39 o                         
  10   0   4        480.80        608.51       322.13 o                         
  -9   1   4        386.55        629.48       148.03 o                         
  -7   1   4        526.25        495.38       101.26 o                         
  -5   1   4       2252.10       2109.18       168.44 o                         
  -3   1   4      15838.51      16886.07       572.05 o                         
  -1   1   4      11467.88      11262.77       415.18 o                         
   1   1   4      57972.79      53515.64      1800.23 o                         
   3   1   4      16956.23      14682.77       639.39 o                         
   5   1   4      17406.16      15124.83       491.26 o                         
   7   1   4       5695.72       5201.57       287.29 o                         
   9   1   4       4700.52       4499.69       286.18 o                         
 -10   2   4       6293.71       6499.24       476.99 o                         
  -8   2   4       6033.08       6090.58       295.85 o                         
  -6   2   4        298.62        271.60        83.21 o                         
  -4   2   4      17257.86      16922.07       525.08 o                         
  -2   2   4       5699.97       6254.11       196.84 o                         
   0   2   4       4063.81       4121.04       134.36 o                         
   2   2   4      56802.69      57687.20      1942.24 o                         
   4   2   4      22439.01      20441.21       704.43 o                         
   6   2   4       3354.55       3018.03       168.51 o                         
   8   2   4       6988.84       6809.64       359.32 o                         
  10   2   4       3644.80       3672.83       300.18 o                         
  -9   3   4         90.24         51.58       205.60 o                         
  -7   3   4       5148.98       4903.53       238.21 o                         
  -5   3   4       4842.68       4727.69       167.47 o                         
  -3   3   4      19604.39      21267.08       607.50 o                         
  -1   3   4       2004.15       1947.25        61.54 o                         
   1   3   4      41387.09      41256.56      1526.28 o                         
   3   3   4      17415.61      17630.44       604.66 o                         
   5   3   4      49224.61      44286.63      1502.64 o                         
   7   3   4        884.13        852.54       171.49 o                         
   9   3   4       4700.71       4236.46       310.82 o                         
 -10   4   4      10270.90      10151.91       552.08 o                         
  -8   4   4       1149.77       1318.74       130.97 o                         
  -6   4   4      17773.85      17857.84       562.78 o                         
  -4   4   4        576.27        630.80        45.85 o                         
  -2   4   4      15503.37      15444.72       480.78 o                         
   0   4   4      14667.34      14850.05       461.17 o                         
   2   4   4      17502.59      17000.40       495.21 o                         
   4   4   4      11105.87      10666.96       382.17 o                         
   6   4   4      15387.68      13258.62      1102.07 o                         
   8   4   4       1688.90       1520.09       194.23 o                         
  -9   5   4       2040.05       2222.19       189.08 o                         
  -7   5   4       6561.98       6821.20       273.45 o                         
  -5   5   4        429.92        558.83        64.96 o                         
  -3   5   4        230.02        261.33        37.31 o                         
  -1   5   4       1316.44       1343.62        75.34 o                         
   1   5   4       3963.73       4078.86       164.66 o                         
   3   5   4      13937.57      13957.58       411.47 o                         
   5   5   4       5444.63       5150.09       291.34 o                         
   7   5   4      13599.11      12964.55       487.62 o                         
   9   5   4         35.00        -13.45       215.84 o                         
  -8   6   4         11.47         -5.50       101.24 o                         
  -6   6   4      15481.97      15867.85       497.24 o                         
  -4   6   4       1266.47       1362.25        68.84 o                         
  -2   6   4       7122.83       7003.71       211.62 o                         
   0   6   4      12608.54      13552.03       470.77 o                         
   2   6   4       2231.13       2446.61       120.54 o                         
   4   6   4       4334.52       4305.34       174.35 o                         
   6   6   4       6985.25       6723.06       265.34 o                         
   8   6   4        737.07        833.50       142.40 o                         
  -9   7   4       5660.37       5680.57       296.80 o                         
  -7   7   4      10567.06      10652.89       336.71 o                         
  -5   7   4        785.86        937.57        70.56 o                         
  -3   7   4       2217.96       2297.25        98.98 o                         
  -1   7   4      25647.82      26536.41       823.00 o                         
   1   7   4      20290.39      20894.38       719.22 o                         
   3   7   4      35787.78      35367.30      1097.83 o                         
   5   7   4         25.28         25.82        98.32 o                         
   7   7   4      34443.05      33645.43      1057.80 o                         
   9   7   4        232.05        140.13       214.32 o                         
  -8   8   4       7510.55       7442.06       289.05 o                         
  -6   8   4         92.15        130.07        86.97 o                         
  -4   8   4       4223.68       4523.71       171.68 o                         
  -2   8   4        962.41       1129.74        59.39 o                         
   0   8   4          7.52         17.91        53.26 o                         
   2   8   4       1543.27       1675.28       160.46 o                         
   4   8   4       3272.99       3508.67       156.28 o                         
   6   8   4        510.40        351.54       109.66 o                         
   8   8   4        952.01        831.84       154.14 o                         
  -7   9   4       8832.11       8537.56       322.08 o                         
  -5   9   4       2416.08       2615.25       123.39 o                         
  -3   9   4        104.03        182.88        51.74 o                         
  -1   9   4       7188.28       7519.66       255.76 o                         
   1   9   4         52.64        105.51        76.05 o                         
   3   9   4       9621.00       9784.01       446.07 o                         
   5   9   4       8675.18       9189.00       315.16 o                         
   7   9   4      10828.99      10979.80       518.31 o                         
  -8  10   4       8293.26       7980.69       287.77 o                         
  -6  10   4       2062.25       2171.57       119.12 o                         
  -4  10   4      10757.09      10793.27       360.35 o                         
  -2  10   4      10091.11      10053.29       335.88 o                         
   0  10   4       5731.29       5965.89       287.92 o                         
   2  10   4        266.77        230.53        94.47 o                         
   4  10   4        600.39        631.74       117.43 o                         
   6  10   4        180.77         45.05       133.21 o                         
  -7  11   4       2131.25       2401.53       163.91 o                         
  -5  11   4       6365.08       6523.43       251.51 o                         
  -3  11   4       5914.87       5947.52       226.92 o                         
  -1  11   4       5348.34       5386.13       250.74 o                         
   1  11   4      24354.72      24191.01       769.14 o                         
   3  11   4        450.11        647.52       150.49 o                         
   5  11   4      38434.30      38129.03      1817.51 o                         
   7  11   4         29.25        228.55       159.53 o                         
  -6  12   4        391.19        302.39       119.40 o                         
  -4  12   4        267.71        354.11        78.73 o                         
  -2  12   4        923.88       1051.45        93.88 o                         
   0  12   4        830.67        716.05       105.97 o                         
   2  12   4        979.07       1149.06       112.59 o                         
   4  12   4         20.18        214.00       135.95 o                         
   6  12   4        360.08        455.28       153.16 o                         
  -5  13   4       3373.87       3367.69       229.28 o                         
  -3  13   4        383.66        503.39        96.11 o                         
  -1  13   4        241.54        288.68        95.67 o                         
   1  13   4       6750.92       6405.19       294.62 o                         
   3  13   4         36.03        144.01       146.24 o                         
   5  13   4      10702.49      10109.37       737.01 o                         
  -4  14   4       7695.67       6943.06       340.61 o                         
  -2  14   4       1369.70       1450.64       170.54 o                         
   0  14   4        433.26        350.91       118.17 o                         
   2  14   4       5832.74       5504.04       311.64 o                         
   4  14   4         84.21        141.11       135.84 o                         
  -1  15   4       1522.17       1579.25       191.23 o                         
   1  15   4        468.99        537.17       142.92 o                         
  -9   1   5       2471.76       2452.11       263.71 o                         
  -7   1   5       1056.59       1102.36       115.69 o                         
  -5   1   5      62065.97      62488.73      2102.01 o                         
  -3   1   5      34042.03      35852.80      1206.51 o                         
  -1   1   5     134113.56     134937.06      4527.09 o                         
   1   1   5       6092.60       5420.92       201.60 o                         
   3   1   5      20627.96      16068.26      1635.28 o                         
   5   1   5       4328.19       4144.04       181.69 o                         
   7   1   5         63.40        733.82       257.01 o                         
   9   1   5      11470.48      11950.14       580.15 o                         
 -10   2   5       3824.55       3929.12       256.42 o                         
  -8   2   5      15440.35      14538.86       607.72 o                         
  -6   2   5       8027.18       8342.88       352.95 o                         
  -4   2   5      23420.43      24114.93       814.33 o                         
  -2   2   5       2950.92       3139.60       107.90 o                         
   0   2   5      28428.49      28713.06       883.51 o                         
   2   2   5       1086.23       1199.78        82.00 o                         
   4   2   5      11872.81      10432.92       544.30 o                         
   6   2   5        259.78        409.50       127.28 o                         
   8   2   5       6928.21       6653.83       358.56 o                         
  10   2   5       3752.90       3845.11       304.24 o                         
  -9   3   5        491.06        552.21       163.70 o                         
  -7   3   5      11524.72      12010.29       485.28 o                         
  -5   3   5      14114.61      14261.08       449.27 o                         
  -3   3   5      55634.71      57032.06      1748.08 o                         
  -1   3   5        721.54        680.17        32.35 o                         
   1   3   5       9148.87       8367.84       337.54 o                         
   3   3   5         85.21         27.05        55.31 o                         
   5   3   5       3424.40       3384.36       167.60 o                         
   7   3   5       3442.72       3272.37       175.63 o                         
   9   3   5       3576.32       4069.53       391.58 o                         
 -10   4   5        192.18        267.83       162.93 o                         
  -8   4   5      13151.17      12736.58       527.54 o                         
  -6   4   5        462.61        464.08        64.90 o                         
  -4   4   5      16922.08      17164.35       534.73 o                         
  -2   4   5         54.34        130.48        26.80 o                         
   0   4   5      18655.86      18967.04       544.10 o                         
   2   4   5       1354.99       1383.34        68.86 o                         
   4   4   5         78.81         44.53        73.68 o                         
   6   4   5        299.22        142.48       114.69 o                         
   8   4   5       1879.57       1695.31       238.82 o                         
  -9   5   5        622.08        838.39       141.96 o                         
  -7   5   5       6150.05       5850.24       226.22 o                         
  -5   5   5        570.37        639.53        57.94 o                         
  -3   5   5      68036.55      68620.63      1951.25 o                         
  -1   5   5       2829.54       3016.34       101.24 o                         
   1   5   5      32370.83      32146.09       995.26 o                         
   3   5   5      15931.97      15571.54       458.10 o                         
   5   5   5      13776.90      13504.69       488.16 o                         
   7   5   5      10707.32      10027.72       408.98 o                         
   9   5   5        286.25        230.73       223.22 o                         
  -8   6   5        675.69        591.93       108.98 o                         
  -6   6   5      43514.65      44201.74      1722.77 o                         
  -4   6   5       3362.21       3845.80       137.42 o                         
  -2   6   5      24562.38      26013.79       806.37 o                         
   0   6   5       6168.89       6042.36       244.70 o                         
   2   6   5      17543.24      17222.65       678.68 o                         
   4   6   5         43.86         77.44        68.44 o                         
   6   6   5       6677.50       6931.34       291.84 o                         
   8   6   5       1004.98        861.71       161.48 o                         
  -9   7   5       1313.09       1335.79       148.72 o                         
  -7   7   5       1190.23       1492.26       116.10 o                         
  -5   7   5       6312.66       6482.99       215.46 o                         
  -3   7   5       5495.24       5569.90       194.20 o                         
  -1   7   5       7403.34       7711.18       255.13 o                         
   1   7   5       7528.56       7774.57       330.53 o                         
   3   7   5         32.49        -32.32        73.68 o                         
   5   7   5        626.58        694.30       119.66 o                         
   7   7   5       1135.30       1078.79       141.79 o                         
   9   7   5        536.24       1066.65       263.25 o                         
  -8   8   5        809.59        778.38       102.35 o                         
  -6   8   5      25628.89      25276.03       817.50 o                         
  -4   8   5         51.69         49.75        56.07 o                         
  -2   8   5      26778.06      27532.13       857.28 o                         
   0   8   5      11095.75      11642.83       377.11 o                         
   2   8   5       4650.78       4578.60       205.27 o                         
   4   8   5         28.77        133.05        88.72 o                         
   6   8   5       8793.88       8303.04       319.09 o                         
   8   8   5        505.90        446.88       158.55 o                         
  -7   9   5         37.82        213.71        87.13 o                         
  -5   9   5      11458.26      11843.59       390.14 o                         
  -3   9   5       2356.65       2376.97       100.45 o                         
  -1   9   5      23939.07      24678.65       771.85 o                         
   1   9   5       7606.49       8659.09       612.75 o                         
   3   9   5      14134.49      14127.93       610.61 o                         
   5   9   5       9043.09       9092.13       343.77 o                         
   7   9   5       1373.87       1526.29       155.41 o                         
  -8  10   5      11862.80      11132.07       502.05 o                         
  -6  10   5       3876.07       4025.13       176.16 o                         
  -4  10   5      12984.56      12922.14       422.99 o                         
  -2  10   5       2381.14       2735.64       119.09 o                         
   0  10   5      16342.96      16567.42       587.49 o                         
   2  10   5       3161.10       3447.42       185.10 o                         
   4  10   5        719.05        914.75       118.97 o                         
   6  10   5       2125.01       2355.82       169.67 o                         
  -7  11   5        485.10        519.00       104.61 o                         
  -5  11   5         30.23         67.84        77.13 o                         
  -3  11   5       5028.82       4895.51       201.93 o                         
  -1  11   5       3720.36       3694.17       180.25 o                         
   1  11   5        261.91        380.97        89.30 o                         
   3  11   5       2697.71       3054.13       180.11 o                         
   5  11   5       6377.38       6201.24       336.91 o                         
  -6  12   5        124.23        106.14        91.08 o                         
  -4  12   5      17749.35      17983.35       641.02 o                         
  -2  12   5       1237.37       1435.29       107.68 o                         
   0  12   5       9162.17       8558.28       344.07 o                         
   2  12   5       2207.74       2267.87       136.52 o                         
   4  12   5       1540.04       1640.70       151.96 o                         
   6  12   5         75.94         66.38       180.12 o                         
  -5  13   5       7483.82       7700.33       309.29 o                         
  -3  13   5         47.15        226.77        93.27 o                         
  -1  13   5       6358.30       6336.08       284.37 o                         
   1  13   5       6552.97       6225.81       281.90 o                         
   3  13   5       4768.27       4464.80       294.71 o                         
   5  13   5        278.49        239.41       161.95 o                         
  -4  14   5       5222.44       5215.92       240.15 o                         
  -2  14   5       3142.53       3169.96       175.95 o                         
   0  14   5       4491.02       4500.92       226.45 o                         
   2  14   5        584.39        385.90       170.22 o                         
  -1  15   5       7473.96       7051.69       457.86 o                         
   1  15   5       5438.73       5656.12       289.86 o                         
 -10   0   6       7790.41       8758.04       595.08 o                         
  -8   0   6        692.91        898.87       276.77 o                         
  -6   0   6       1254.19       1312.20       127.40 o                         
  -4   0   6      52500.99      47160.02      2861.31 o                         
  -2   0   6      12684.54      13404.26       716.87 o                         
   0   0   6      33059.33      30127.36      1603.41 o                         
   2   0   6      50044.08      46235.45      2463.88 o                         
   4   0   6      28571.35      24586.44      3361.86 o                         
   6   0   6      34682.30      34494.30      1902.78 o                         
   8   0   6       1201.35        802.90       302.46 o                         
  10   0   6        377.88       1071.69       363.02 o                         
  -9   1   6         58.06         80.73       134.34 o                         
  -7   1   6       1943.83       2027.89       140.67 o                         
  -5   1   6       8871.64       9543.50       340.20 o                         
  -3   1   6      11744.62      12168.68       416.57 o                         
  -1   1   6      10903.68      10508.29       407.98 o                         
   1   1   6      18170.41      17705.38       612.26 o                         
   3   1   6      21053.50      20282.49       706.14 o                         
   5   1   6       2092.33       1925.10       134.37 o                         
   7   1   6       2063.17       2081.10       159.42 o                         
   9   1   6        282.71        559.17       379.27 o                         
 -10   2   6       2809.60       3050.78       216.46 o                         
  -8   2   6        959.86        903.23       164.14 o                         
  -6   2   6        150.63        251.36        69.88 o                         
  -4   2   6      26327.51      27771.84       937.21 o                         
  -2   2   6      21440.16      21589.93       965.51 o                         
   0   2   6      13880.01      13397.41       514.08 o                         
   2   2   6      37763.91      35152.04      1188.42 o                         
   4   2   6      26803.71      21471.99      1714.39 o                         
   6   2   6      12948.12      11911.43       423.11 o                         
   8   2   6        801.98        690.16       192.11 o                         
  -9   3   6       2419.98       2573.66       178.33 o                         
  -7   3   6       2713.51       2940.74       168.57 o                         
  -5   3   6       9110.07       8811.72       426.38 o                         
  -3   3   6      32580.57      35721.69      1099.44 o                         
  -1   3   6     108749.26     111501.09      3155.62 o                         
   1   3   6       6480.58       6525.84       214.57 o                         
   3   3   6      45026.85      43270.41      1232.24 o                         
   5   3   6       9354.06       8289.97       378.99 o                         
   7   3   6       9144.57       8233.78       326.62 o                         
   9   3   6         19.95        170.73       232.47 o                         
 -10   4   6          8.98          1.71       148.81 o                         
  -8   4   6       7061.09       7274.91       370.83 o                         
  -6   4   6       6331.48       5950.47       365.21 o                         
  -4   4   6       2487.43       2609.89       104.30 o                         
  -2   4   6      28140.11      28974.80       891.51 o                         
   0   4   6      15656.09      16449.17       511.32 o                         
   2   4   6       7503.23       7294.77       244.33 o                         
   4   4   6      23637.94      22822.05       665.38 o                         
   6   4   6         12.67         69.61       123.07 o                         
   8   4   6       3268.38       2962.92       194.79 o                         
  -9   5   6         23.61        -67.24       124.12 o                         
  -7   5   6       3815.32       3791.16       213.24 o                         
  -5   5   6       1104.15       1286.14        73.04 o                         
  -3   5   6      11274.97      11607.23       341.60 o                         
  -1   5   6       7902.80       8094.69       225.80 o                         
   1   5   6      50311.29      49797.09      1530.99 o                         
   3   5   6        822.31        814.18        72.85 o                         
   5   5   6       2404.89       2415.56       129.20 o                         
   7   5   6        203.43        270.58       144.34 o                         
   9   5   6       2475.44       2574.50       267.76 o                         
  -8   6   6       6045.42       5706.42       394.76 o                         
  -6   6   6       5645.80       5742.30       235.52 o                         
  -4   6   6        354.64        420.82        48.13 o                         
  -2   6   6      13132.51      13143.05       386.04 o                         
   0   6   6       4514.30       4376.86       146.29 o                         
   2   6   6       3858.35       3808.50       155.20 o                         
   4   6   6      18550.91      17631.57       529.59 o                         
   6   6   6          2.51         11.09       116.06 o                         
   8   6   6       2845.71       3005.32       244.38 o                         
  -9   7   6        705.11        844.47       133.81 o                         
  -7   7   6      11780.49      11694.86       585.24 o                         
  -5   7   6       6289.76       6271.81       216.44 o                         
  -3   7   6      52600.09      54064.85      1442.25 o                         
  -1   7   6        500.37        593.00        51.06 o                         
   1   7   6     117703.77     118566.73      3641.27 o                         
   3   7   6       4377.50       4223.18       192.14 o                         
   5   7   6      20790.11      20218.39       602.08 o                         
   7   7   6         72.62         15.54       142.97 o                         
  -8   8   6        228.15        329.15       139.39 o                         
  -6   8   6        746.15        869.26        81.18 o                         
  -4   8   6        335.77        306.34        61.49 o                         
  -2   8   6       1569.98       1810.38       110.94 o                         
   0   8   6       5293.13       5578.65       206.85 o                         
   2   8   6       9918.56       9975.88       424.17 o                         
   4   8   6        398.70        473.85       110.77 o                         
   6   8   6       2803.81       2912.36       153.60 o                         
   8   8   6        262.67        304.51       161.10 o                         
  -7   9   6          2.81         29.05        96.31 o                         
  -5   9   6        492.24        501.49        72.34 o                         
  -3   9   6       1599.77       1756.07        91.39 o                         
  -1   9   6      18552.48      18923.40       598.36 o                         
   1   9   6      27474.30      27831.29       957.16 o                         
   3   9   6       6597.89       6750.07       262.55 o                         
   5   9   6       1698.91       1846.92       159.96 o                         
   7   9   6       2605.69       2559.61       163.19 o                         
  -6  10   6       6663.66       6614.21       240.26 o                         
  -4  10   6        574.13        709.69        70.87 o                         
  -2  10   6        788.93        809.89        75.81 o                         
   0  10   6       5141.46       5260.71       207.54 o                         
   2  10   6       2383.71       2828.30       185.28 o                         
   4  10   6       3035.56       3102.85       172.17 o                         
   6  10   6       1799.24       1996.65       277.13 o                         
  -7  11   6       2064.52       2354.21       133.75 o                         
  -5  11   6       5834.58       5838.26       206.46 o                         
  -3  11   6       2595.13       2625.22       171.09 o                         
  -1  11   6      45460.11      44768.75      1700.19 o                         
   1  11   6        722.54        865.61       150.22 o                         
   3  11   6      30278.57      30078.32      1161.41 o                         
   5  11   6        477.89        637.74       174.71 o                         
  -6  12   6        417.15        402.85        98.07 o                         
  -4  12   6        283.41        297.71        95.39 o                         
  -2  12   6        712.72        901.49        87.83 o                         
   0  12   6         15.40        159.47       108.15 o                         
   2  12   6        183.44        164.15       106.77 o                         
   4  12   6       1790.64       1950.28       216.26 o                         
  -5  13   6       2037.24       2028.20       206.71 o                         
  -3  13   6        225.97        288.30        94.96 o                         
  -1  13   6      17709.84      17648.79       633.61 o                         
   1  13   6       1084.10       1483.75       158.46 o                         
   3  13   6      10252.50      10221.86       483.70 o                         
  -2  14   6         58.72        183.65       154.61 o                         
   0  14   6         94.47         92.37       128.25 o                         
   2  14   6       1896.64       1875.18       159.84 o                         
  -9   1   7       5767.55       5739.07       297.07 o                         
  -7   1   7      19679.96      20038.41       789.33 o                         
  -5   1   7       2578.05       2598.94       163.58 o                         
  -3   1   7      24743.96      24554.54       833.53 o                         
  -1   1   7       8114.09       8393.94       335.27 o                         
   1   1   7       7566.52       7782.46       474.39 o                         
   3   1   7      75307.62      70457.98      2379.44 o                         
   5   1   7       5463.15       4936.17       332.76 o                         
   7   1   7      11741.18      11663.19       429.50 o                         
   9   1   7       1050.18       1064.73       270.43 o                         
 -10   2   7       3629.09       3639.57       228.23 o                         
  -8   2   7       3629.34       4093.71       223.16 o                         
  -6   2   7       8970.11       9372.14       340.25 o                         
  -4   2   7        558.81        739.40       124.63 o                         
  -2   2   7        200.93        204.06        36.20 o                         
   0   2   7       1994.26       2061.40        87.98 o                         
   2   2   7      10276.25       9756.02       353.83 o                         
   4   2   7      17375.11      13543.95      1591.56 o                         
   6   2   7      16897.42      15795.58       543.04 o                         
   8   2   7       2739.61       2594.80       205.73 o                         
  -9   3   7      16249.73      14619.87       948.56 o                         
  -7   3   7       5741.53       5826.55       240.80 o                         
  -5   3   7       8908.98       8748.01       310.73 o                         
  -3   3   7       1495.86       1722.76       120.83 o                         
  -1   3   7      13505.10      13238.29       413.41 o                         
   1   3   7       8934.24       8642.08       280.19 o                         
   3   3   7       3123.65       2936.99       130.83 o                         
   5   3   7      33689.25      32797.32      1083.94 o                         
   7   3   7       1635.72       1823.69       172.27 o                         
   9   3   7       2646.73       2978.29       283.77 o                         
 -10   4   7       2597.85       2642.85       190.37 o                         
  -8   4   7         80.87        187.92       123.05 o                         
  -6   4   7       6712.44       6401.91       235.21 o                         
  -4   4   7       1419.12       1592.77        74.23 o                         
  -2   4   7        111.89        152.60        38.47 o                         
   0   4   7        484.03        438.49        40.19 o                         
   2   4   7       6596.89       6335.62       219.09 o                         
   4   4   7       1089.00       1116.39        92.79 o                         
   6   4   7       9702.70       8772.82       341.56 o                         
   8   4   7        882.64        648.04       175.93 o                         
  -9   5   7      11069.66      10966.68       782.90 o                         
  -7   5   7        467.11        514.03        82.40 o                         
  -5   5   7      22723.93      22979.61       717.14 o                         
  -3   5   7       3296.10       3130.27       109.39 o                         
  -1   5   7      30076.87      29447.62       841.58 o                         
   1   5   7      35614.74      34978.66      1080.58 o                         
   3   5   7        201.90        107.48        67.42 o                         
   5   5   7      21895.91      20715.31       617.26 o                         
   7   5   7         60.91       -107.04       148.27 o                         
   9   5   7       1158.35        868.89       267.95 o                         
  -8   6   7       4529.42       4076.96       506.30 o                         
  -6   6   7       6105.84       5997.96       221.69 o                         
  -4   6   7       6983.70       7114.14       271.71 o                         
  -2   6   7         13.25         29.94        39.38 o                         
   0   6   7      31532.88      31989.62       916.81 o                         
   2   6   7       1210.27       1304.32       105.35 o                         
   4   6   7      17177.68      15858.46       515.37 o                         
   6   6   7          6.31       -108.82       108.82 o                         
   8   6   7      21419.28      20268.15       634.31 o                         
  -9   7   7        553.00        650.03       128.47 o                         
  -7   7   7       2066.42       2239.53       117.68 o                         
  -5   7   7       4766.11       4824.87       187.40 o                         
  -3   7   7         59.22        181.56        49.18 o                         
  -1   7   7         86.82        175.00        41.46 o                         
   1   7   7       2023.92       2045.79       105.91 o                         
   3   7   7       1009.69       1015.29       104.10 o                         
   5   7   7       3256.59       3272.62       150.81 o                         
   7   7   7       2845.92       2781.07       158.94 o                         
  -8   8   7       7635.52       7233.41       339.82 o                         
  -6   8   7        900.25       1063.53        86.77 o                         
  -4   8   7      16964.14      16526.74       485.45 o                         
  -2   8   7         69.69         43.59        52.86 o                         
   0   8   7      10498.79      10589.34       333.33 o                         
   2   8   7        885.22        988.12       108.88 o                         
   4   8   7      11046.68      10841.11       440.23 o                         
   6   8   7          2.12        -68.72       115.72 o                         
   8   8   7      15290.63      13231.43      1204.53 o                         
  -7   9   7       5007.89       5281.96       222.08 o                         
  -5   9   7       4371.52       4277.57       172.01 o                         
  -3   9   7      15027.87      15396.82       463.36 o                         
  -1   9   7      15063.02      15705.58       471.36 o                         
   1   9   7       9235.30       9452.35       336.14 o                         
   3   9   7       9689.42       9221.10       375.82 o                         
   5   9   7       1802.83       1784.64       165.74 o                         
   7   9   7       5056.08       4940.51       257.53 o                         
  -6  10   7       5688.38       5943.48       240.04 o                         
  -4  10   7       6709.19       6764.94       238.98 o                         
  -2  10   7       1550.14       1678.14        95.24 o                         
   0  10   7          4.51         23.49        76.07 o                         
   2  10   7       4429.43       4636.12       208.81 o                         
   4  10   7        192.41        178.14       137.92 o                         
   6  10   7      13153.25      13512.38      1064.84 o                         
  -7  11   7       1290.67       1417.18       131.88 o                         
  -5  11   7         96.43        152.60        90.89 o                         
  -3  11   7       5861.42       5746.43       237.62 o                         
  -1  11   7       7880.33       7777.54       316.30 o                         
   1  11   7       1507.09       1508.19       109.04 o                         
   3  11   7        448.98        415.98       124.31 o                         
   5  11   7       1133.68       1242.24       180.28 o                         
  -6  12   7      10593.06       9869.80       318.95 o                         
  -4  12   7        449.18        512.10       114.37 o                         
  -2  12   7        588.59        742.45       106.65 o                         
   0  12   7        157.41         34.80       131.26 o                         
   2  12   7       7029.43       7313.71       295.88 o                         
   4  12   7         50.24        110.22       163.27 o                         
  -5  13   7       8911.23       7875.64       396.42 o                         
  -3  13   7       1773.32       1944.33       212.96 o                         
  -1  13   7       2663.60       2908.45       224.30 o                         
   1  13   7       6418.77       6378.16       362.66 o                         
   3  13   7       7814.90       7743.30       330.35 o                         
  -2  14   7        935.83       1069.26       221.99 o                         
   0  14   7       1704.45       1627.48       193.06 o                         
   2  14   7       1602.35       1574.88       164.57 o                         
 -10   0   8       9814.17       9680.41       661.23 o                         
  -8   0   8       3981.94       3992.61       330.31 o                         
  -6   0   8      16363.98      15757.46       722.23 o                         
  -4   0   8       7766.97       6809.05       381.03 o                         
  -2   0   8      22077.47      21987.46      1171.03 o                         
   0   0   8      64849.80      57799.87      3074.39 o                         
   2   0   8       3924.79       4115.63       470.08 o                         
   4   0   8       8189.69       7220.92       413.20 o                         
   6   0   8      15736.76      15260.96       640.98 o                         
   8   0   8       5863.21       5646.17       373.65 o                         
  -9   1   8        952.51       1057.44       221.89 o                         
  -7   1   8       9898.89       9934.84       340.86 o                         
  -5   1   8       3594.31       3691.68       196.20 o                         
  -3   1   8      17068.90      16800.72       751.27 o                         
  -1   1   8      15051.34      15062.64       586.96 o                         
   1   1   8       9780.36       9212.73       382.63 o                         
   3   1   8        254.94        303.02       106.28 o                         
   5   1   8       1984.64       2082.45       136.05 o                         
   7   1   8        126.87       -139.70       139.70 o                         
   9   1   8        528.61        812.83       252.77 o                         
 -10   2   8       4630.78       4957.53       373.43 o                         
  -8   2   8       2186.84       2401.95       180.64 o                         
  -6   2   8       8266.26       8028.98       332.25 o                         
  -4   2   8      17445.66      17191.15       585.54 o                         
  -2   2   8      59957.75      62003.69      2334.73 o                         
   0   2   8      25651.19      25247.10       858.95 o                         
   2   2   8         41.09         94.18        70.18 o                         
   4   2   8         23.52        -31.27       102.86 o                         
   6   2   8        121.11        114.59       131.02 o                         
   8   2   8         22.25         29.57       155.85 o                         
  -9   3   8        989.95       1166.97       152.55 o                         
  -7   3   8      23721.30      22442.48       771.37 o                         
  -5   3   8        605.30        601.33        60.32 o                         
  -3   3   8      36508.29      35849.36      1799.31 o                         
  -1   3   8      13841.69      13532.75       425.98 o                         
   1   3   8      27158.99      25592.21       841.32 o                         
   3   3   8        322.64        264.51        81.26 o                         
   5   3   8       1543.52       1578.65       158.34 o                         
   7   3   8        585.74        435.97       142.48 o                         
   9   3   8        555.02        370.02       214.14 o                         
 -10   4   8         46.64        270.36       137.79 o                         
  -8   4   8       9374.14       9751.44       426.61 o                         
  -6   4   8       1289.66       1390.39       123.33 o                         
  -4   4   8      19333.09      20116.45       628.63 o                         
  -2   4   8      35117.93      35025.82      1184.42 o                         
   0   4   8      17421.12      18174.48       567.64 o                         
   2   4   8      19301.57      18601.15       586.57 o                         
   4   4   8       9756.71       8884.62       364.08 o                         
   6   4   8       4919.88       4739.78       197.49 o                         
   8   4   8       6191.00       5859.46       308.65 o                         
  -9   5   8        669.25        721.23       124.93 o                         
  -7   5   8        646.67        641.12        82.00 o                         
  -5   5   8      26797.08      26398.13       904.27 o                         
  -3   5   8       5406.45       5539.61       192.21 o                         
  -1   5   8       4875.99       4967.29       158.43 o                         
   1   5   8        886.36        910.24        62.40 o                         
   3   5   8       5345.06       5092.57       199.90 o                         
   5   5   8          7.58        104.00       104.28 o                         
   7   5   8       2220.67       2151.96       219.05 o                         
   9   5   8       1070.99        853.99       201.37 o                         
  -8   6   8       6494.73       6203.97       260.70 o                         
  -6   6   8        693.37        749.94        74.01 o                         
  -4   6   8       9705.26       9763.62       323.32 o                         
  -2   6   8      13375.69      13316.74       424.41 o                         
   0   6   8       2922.45       2809.26       116.19 o                         
   2   6   8      10520.51       9939.57       329.05 o                         
   4   6   8       2531.04       2353.18       130.35 o                         
   6   6   8       1543.84       1407.67       145.82 o                         
   8   6   8       4830.80       5254.59       257.77 o                         
  -9   7   8       4461.88       4475.92       250.11 o                         
  -7   7   8          1.30         60.14        80.12 o                         
  -5   7   8      54030.48      53886.50      1663.21 o                         
  -3   7   8       1634.07       1868.03        92.27 o                         
  -1   7   8      30400.30      29563.56       850.94 o                         
   1   7   8        390.62        347.24        80.50 o                         
   3   7   8      23080.63      21661.13       848.80 o                         
   5   7   8        899.36        632.41       112.72 o                         
   7   7   8       3821.50       3488.11       238.28 o                         
  -8   8   8         64.95         76.73       102.76 o                         
  -6   8   8       3250.33       3198.56       147.43 o                         
  -4   8   8       1924.38       2243.42       107.48 o                         
  -2   8   8       1323.97       1432.27        77.43 o                         
   0   8   8       1636.57       1779.41       102.03 o                         
   2   8   8        254.78        222.58        96.56 o                         
   4   8   8       1810.15       1898.31       152.53 o                         
   6   8   8       2341.61       2253.10       160.18 o                         
   8   8   8        159.89        442.31       203.66 o                         
  -7   9   8       6419.24       6219.17       354.40 o                         
  -5   9   8      22045.83      21644.61       637.03 o                         
  -3   9   8       4121.69       4063.34       183.38 o                         
  -1   9   8       8920.77       8993.27       290.90 o                         
   1   9   8       1471.03       1602.17       110.61 o                         
   3   9   8       9227.42       8989.73       458.70 o                         
   5   9   8         85.35        520.23       351.01 o                         
   7   9   8       1369.80       1368.21       268.56 o                         
  -6  10   8       2297.80       2402.88       120.46 o                         
  -4  10   8        750.25       1076.21        91.49 o                         
  -2  10   8       1136.03       1257.41        87.85 o                         
   0  10   8       3108.86       3499.25       161.45 o                         
   2  10   8       3357.17       3465.62       194.29 o                         
   4  10   8       8409.71       9030.36       477.80 o                         
   6  10   8       8507.30       8693.13       416.14 o                         
  -5  11   8        898.31        913.44       102.07 o                         
  -3  11   8      39811.80      39013.47      1134.05 o                         
  -1  11   8        388.76        352.83       101.84 o                         
   1  11   8      13933.39      14097.63       444.38 o                         
   3  11   8         18.38         51.82       141.04 o                         
   5  11   8       1327.35       1805.97       231.18 o                         
  -6  12   8        385.97        439.12       120.41 o                         
  -4  12   8         77.76         53.92       101.31 o                         
  -2  12   8        130.03         46.57       103.64 o                         
   0  12   8       1095.16       1318.48       131.82 o                         
   2  12   8       1631.89       1697.79       150.39 o                         
   4  12   8        377.63        362.30       183.60 o                         
  -3  13   8      12546.58      11774.36       547.84 o                         
  -1  13   8         34.98         81.12       202.70 o                         
   1  13   8      13095.10      12762.27       422.42 o                         
   3  13   8          8.12        -88.10       175.76 o                         
  -2  14   8        489.80        562.61       144.18 o                         
   0  14   8       4887.37       4538.57       222.87 o                         
   2  14   8       4470.13       4429.57       209.65 o                         
  -9   1   9       6109.59       5919.12       349.20 o                         
  -7   1   9        449.93        614.80        98.78 o                         
  -5   1   9       8653.01       8744.33       319.24 o                         
  -3   1   9      75800.48      74877.55      3251.37 o                         
  -1   1   9       8863.01       8417.06       412.40 o                         
   1   1   9      56984.78      53730.14      1816.26 o                         
   3   1   9        499.38        390.69       132.63 o                         
   5   1   9      14565.57      13965.60       477.80 o                         
   7   1   9       6689.81       6772.23       303.24 o                         
   9   1   9          0.06       -240.71       240.71 o                         
 -10   2   9         92.73        144.47       161.08 o                         
  -8   2   9         73.70        190.22        95.86 o                         
  -6   2   9          5.47        -65.19        65.19 o                         
  -4   2   9      10830.23      12369.87       558.14 o                         
  -2   2   9       2731.72       2745.37       703.35 o                         
   0   2   9      46490.91      46411.20      1566.97 o                         
   2   2   9       5333.76       5005.20       216.67 o                         
   4   2   9      23211.23      21981.34       770.43 o                         
   6   2   9       8049.48       7632.91       281.32 o                         
   8   2   9       5402.49       5762.30       242.40 o                         
  -9   3   9        246.78        436.43       305.67 o                         
  -7   3   9       2867.51       2669.37       284.10 o                         
  -5   3   9       2533.44       2320.57       765.55 o                         
  -3   3   9       1743.65       1604.95       134.93 o                         
  -1   3   9      48721.14      46818.19      1797.92 o                         
   1   3   9       8310.19       7694.66       343.75 o                         
   3   3   9      18683.46      17677.92       620.45 o                         
   5   3   9      10187.63       9704.01       389.79 o                         
   7   3   9       6206.21       5775.48       287.62 o                         
   9   3   9        493.45        229.68       287.02 o                         
  -8   4   9        385.46        304.95       103.37 o                         
  -6   4   9       5130.15       4948.36       736.34 o                         
  -4   4   9       2571.71       2492.76       126.32 o                         
  -2   4   9         98.82        122.65        72.73 o                         
   0   4   9      10274.29      10013.15       361.21 o                         
   2   4   9       6399.72       5883.21       219.18 o                         
   4   4   9      22576.77      21149.62       739.85 o                         
   6   4   9       1065.98       1057.52       143.61 o                         
   8   4   9        762.71        582.69       168.70 o                         
  -9   5   9       1487.91       1583.61       243.29 o                         
  -7   5   9      14446.37      14383.08       508.98 o                         
  -5   5   9      20741.04      20717.14       745.23 o                         
  -3   5   9       4415.86       4667.25       193.08 o                         
  -1   5   9      70933.16      70363.46      1996.99 o                         
   1   5   9        695.23        868.42        67.84 o                         
   3   5   9      29305.44      26504.22       914.34 o                         
   5   5   9       2381.72       2161.68       200.49 o                         
   7   5   9       3869.22       3762.66       234.51 o                         
  -8   6   9          0.70         56.47        87.28 o                         
  -6   6   9       4593.42       4428.11       178.66 o                         
  -4   6   9        680.36        825.38        63.55 o                         
  -2   6   9      10168.98      10524.94       344.56 o                         
   0   6   9         33.99         10.50        48.14 o                         
   2   6   9      55261.82      52644.66      1624.05 o                         
   4   6   9          2.40        -83.96        94.79 o                         
   6   6   9       9349.13       8642.54       385.54 o                         
   8   6   9       1040.07        971.19       193.36 o                         
  -9   7   9       1223.51       1411.05       175.21 o                         
  -7   7   9        114.68        106.32        98.66 o                         
  -5   7   9        117.67        214.82        64.69 o                         
  -3   7   9       2734.26       2888.90       141.45 o                         
  -1   7   9       4254.59       4329.66       184.44 o                         
   1   7   9       8410.99       8424.08       290.97 o                         
   3   7   9        661.10        701.35        86.60 o                         
   5   7   9       2387.05       2100.35       142.96 o                         
   7   7   9         48.70        263.24       179.63 o                         
  -8   8   9         16.06        -22.21        98.27 o                         
  -6   8   9       1082.22       1070.10        88.30 o                         
  -4   8   9       2797.63       2716.90       127.32 o                         
  -2   8   9       6334.32       6453.11       235.24 o                         
   0   8   9        564.53        637.67        63.41 o                         
   2   8   9      48347.80      46340.74      1572.43 o                         
   4   8   9        675.44        811.67       138.47 o                         
   6   8   9       7822.15       7550.54       323.46 o                         
  -7   9   9       4448.63       4489.49       218.93 o                         
  -5   9   9       6056.65       5901.77       236.14 o                         
  -3   9   9       9782.30       9634.42       338.43 o                         
  -1   9   9      11402.39      11396.91       391.42 o                         
   1   9   9      13360.74      12992.05       486.80 o                         
   3   9   9         32.87         92.40       146.89 o                         
   5   9   9       1255.12       1209.82       174.37 o                         
   7   9   9        441.55        430.57       219.67 o                         
  -6  10   9        102.12        156.28        99.71 o                         
  -4  10   9       7759.63       7551.80       286.19 o                         
  -2  10   9         95.84         78.42        74.56 o                         
   0  10   9      24204.08      24152.99       771.59 o                         
   2  10   9       7895.24       8009.79       349.87 o                         
   4  10   9      15624.12      15854.21       685.62 o                         
   6  10   9         21.69        -76.18       197.79 o                         
  -5  11   9       1193.85       1278.24       136.73 o                         
  -3  11   9         59.91        202.46       107.87 o                         
  -1  11   9       2309.89       2334.15       166.93 o                         
   1  11   9       1186.54       1382.10       128.48 o                         
   3  11   9        317.62        218.24       147.05 o                         
   5  11   9        292.15        607.85       195.77 o                         
  -4  12   9       3311.70       3383.69       268.42 o                         
  -2  12   9        127.23         81.08       109.85 o                         
   0  12   9      19477.77      18873.05       631.66 o                         
   2  12   9        776.88       1033.30       204.93 o                         
   4  12   9      21011.80      20876.02       990.03 o                         
  -3  13   9       7456.18       6820.34       347.06 o                         
  -1  13   9         16.40        -15.87       129.27 o                         
   1  13   9       1523.11       1614.45       138.98 o                         
   3  13   9       1105.49        914.64       214.35 o                         
  -2  14   9       4745.97       4751.96       248.78 o                         
   0  14   9       1824.66       1822.42       168.02 o                         
 -10   0  10        381.66        761.09       221.13 o                         
  -8   0  10      17102.32      16163.58       747.63 o                         
  -6   0  10      26075.95      26340.67      1166.72 o                         
  -4   0  10        902.89       1067.03       107.70 o                         
  -2   0  10      11357.72      10591.24      1041.23 o                         
   0   0  10      12304.88      10547.58       634.93 o                         
   2   0  10      20745.53      19444.71      1581.94 o                         
   4   0  10      60526.45      57665.28      2752.48 o                         
   6   0  10       1680.12       1647.33       237.89 o                         
   8   0  10      18191.66      19733.55       968.58 o                         
  -9   1  10       2099.29       2258.23       248.43 o                         
  -7   1  10       3192.76       3236.60       152.08 o                         
  -5   1  10       3136.45       3007.52       143.64 o                         
  -3   1  10        254.13        223.65       109.31 o                         
  -1   1  10       5985.28       5918.35       222.09 o                         
   1   1  10       2362.64       2280.24       165.35 o                         
   3   1  10       2408.03       2422.40       156.61 o                         
   5   1  10        162.19         70.91       142.17 o                         
   7   1  10        384.10        462.08       151.67 o                         
   9   1  10         57.34        150.86       211.53 o                         
 -10   2  10       2513.44       2355.01       177.57 o                         
  -8   2  10      11680.64      10939.05       503.40 o                         
  -6   2  10      18989.66      19103.81       657.79 o                         
  -4   2  10       2606.18       2461.65       319.27 o                         
  -2   2  10       1660.56       1651.20       280.40 o                         
   0   2  10       2550.57       2624.85       124.50 o                         
   2   2  10        281.80        274.43        81.41 o                         
   4   2  10      14766.48      14222.02       590.36 o                         
   6   2  10       6378.00       7135.60       309.58 o                         
   8   2  10       7722.03       8436.24       329.90 o                         
  -9   3  10       5358.71       5208.33       443.99 o                         
  -7   3  10       2526.69       2536.59       155.87 o                         
  -5   3  10      14840.89      15781.04       711.93 o                         
  -3   3  10       1124.53       1107.25       182.76 o                         
  -1   3  10       4619.93       4367.73       359.85 o                         
   1   3  10       8492.34       7646.80       287.69 o                         
   3   3  10       3194.96       3095.44       185.60 o                         
   5   3  10        176.84        179.22       129.54 o                         
   7   3  10       3499.09       3559.41       205.10 o                         
  -8   4  10       6883.36       7074.72       314.32 o                         
  -6   4  10       6258.19       6033.97       239.85 o                         
  -4   4  10      10587.27      10627.57       567.18 o                         
  -2   4  10      16842.54      17650.66       749.64 o                         
   0   4  10      13677.83      13465.45       456.87 o                         
   2   4  10      22563.45      21692.25       746.46 o                         
   4   4  10       3323.84       2953.02       385.29 o                         
   6   4  10      37178.64      35116.68      1228.22 o                         
   8   4  10         11.41       -151.65       188.09 o                         
  -9   5  10       1887.12       1615.69       134.99 o                         
  -7   5  10       1323.50       1403.27       150.80 o                         
  -5   5  10       1495.42       1518.29       104.99 o                         
  -3   5  10       5457.80       5404.94       222.61 o                         
  -1   5  10       1102.75       1237.97        80.39 o                         
   1   5  10       6273.10       6404.33       235.47 o                         
   3   5  10       2788.89       2678.83       146.53 o                         
   5   5  10        391.58        267.19       131.49 o                         
   7   5  10        159.63         98.30       173.64 o                         
  -8   6  10       2183.60       2241.64       141.65 o                         
  -6   6  10       2256.23       2361.07       121.78 o                         
  -4   6  10       5532.90       5899.05       244.54 o                         
  -2   6  10        512.69        454.07        67.86 o                         
   0   6  10       6950.49       6928.95       272.20 o                         
   2   6  10      13113.87      12215.97       404.77 o                         
   4   6  10        166.33        269.92        99.63 o                         
   6   6  10      13734.24      12376.82       496.81 o                         
   8   6  10          1.15        148.43       195.74 o                         
  -7   7  10       9748.39       9195.64       681.95 o                         
  -5   7  10       1382.47       1360.64        88.85 o                         
  -3   7  10      26038.40      26004.67       919.35 o                         
  -1   7  10        626.77        684.72        70.28 o                         
   1   7  10        500.75        547.35        84.29 o                         
   3   7  10       6727.80       6264.13       248.12 o                         
   5   7  10       2676.33       2623.04       158.81 o                         
   7   7  10         37.72       -163.96       163.96 o                         
  -8   8  10        452.53        467.09       128.49 o                         
  -6   8  10       6446.72       6262.28       265.53 o                         
  -4   8  10          7.94         51.67        70.84 o                         
  -2   8  10      12987.19      12929.03       424.98 o                         
   0   8  10       7850.48       7990.56       282.10 o                         
   2   8  10       3468.58       3506.53       181.09 o                         
   4   8  10      12512.01      11395.32       454.41 o                         
   6   8  10       1970.79       1872.59       184.97 o                         
  -7   9  10       4755.60       4665.86       222.66 o                         
  -5   9  10        615.25        565.24        88.06 o                         
  -3   9  10      14887.93      14630.94       505.46 o                         
  -1   9  10        528.36        476.76        87.52 o                         
   1   9  10        776.01        921.84       120.31 o                         
   3   9  10       9909.25       9297.85       393.43 o                         
   5   9  10       1789.99       1846.09       199.52 o                         
  -6  10  10        307.03        343.58       103.49 o                         
  -4  10  10        150.92        243.17        92.21 o                         
  -2  10  10       6642.03       6349.97       248.30 o                         
   0  10  10       5505.36       5550.36       261.01 o                         
   2  10  10       3091.55       3258.47       189.32 o                         
   4  10  10       5452.15       5235.50       368.32 o                         
   6  10  10       3437.83       3310.61       261.72 o                         
  -5  11  10      12087.93      11137.35       744.99 o                         
  -3  11  10         91.73        114.41        94.34 o                         
  -1  11  10       2744.64       3172.87       183.90 o                         
   1  11  10       6947.79       6859.30       285.01 o                         
   3  11  10       3778.16       3961.50       246.33 o                         
   5  11  10       1374.58       1278.51       213.84 o                         
  -4  12  10        713.19        678.83       125.29 o                         
  -2  12  10        294.10        553.71       136.40 o                         
   0  12  10        824.77        886.68       162.08 o                         
   2  12  10       2839.43       2669.64       206.24 o                         
   4  12  10        406.28        465.87       202.01 o                         
  -3  13  10        368.23        238.83       138.12 o                         
  -1  13  10       3813.83       3931.50       258.01 o                         
   1  13  10       2394.29       2333.79       170.42 o                         
   3  13  10        535.49        638.96       210.57 o                         
  -9   1  11      11137.57      10345.54       612.04 o                         
  -7   1  11       1269.85       1550.49       170.08 o                         
  -5   1  11      40958.02      39192.13      1493.94 o                         
  -3   1  11        559.28        475.87        61.89 o                         
  -1   1  11      47079.63      44833.80      1524.79 o                         
   1   1  11      22475.31      21029.05       741.26 o                         
   3   1  11       5673.70       5457.61       281.07 o                         
   5   1  11        279.09        211.17       142.59 o                         
   7   1  11       4863.34       5209.69       256.87 o                         
  -8   2  11        580.98        540.63        94.14 o                         
  -6   2  11       4125.40       3833.75       215.71 o                         
  -4   2  11        867.99        921.22       136.95 o                         
  -2   2  11      22501.31      22299.63       861.32 o                         
   0   2  11      12144.08      12150.83       435.71 o                         
   2   2  11      15674.82      15498.08       555.83 o                         
   4   2  11       5560.91       5361.32       286.68 o                         
   6   2  11       7064.01       7748.17       343.03 o                         
   8   2  11       3768.13       4034.68       241.01 o                         
  -9   3  11         94.14        175.32       161.10 o                         
  -7   3  11      21401.06      21342.85       833.47 o                         
  -5   3  11       1473.99       1540.49       233.58 o                         
  -3   3  11      18563.13      20103.53       899.51 o                         
  -1   3  11      10536.37      10530.58       425.74 o                         
   1   3  11      27516.13      27262.79       931.37 o                         
   3   3  11       1924.09       1715.97       182.12 o                         
   5   3  11       3047.40       3336.19       230.17 o                         
   7   3  11        219.13        200.99       180.81 o                         
  -8   4  11        133.37        141.32        93.17 o                         
  -6   4  11       1155.87       1088.83       175.97 o                         
  -4   4  11       5527.73       6234.36       281.81 o                         
  -2   4  11      21717.46      21592.84      1181.52 o                         
   0   4  11         39.20         38.96        63.57 o                         
   2   4  11       3790.73       3515.47       242.70 o                         
   4   4  11         58.94        154.51       117.53 o                         
   6   4  11       2010.39       1888.52       175.71 o                         
   8   4  11       1291.63       1077.63       211.53 o                         
  -9   5  11       1130.67       1028.07       117.67 o                         
  -7   5  11      18712.89      19426.06       895.50 o                         
  -5   5  11         54.31         70.19        82.13 o                         
  -3   5  11      27772.98      28190.58      1272.48 o                         
  -1   5  11       1358.93       1465.47       116.15 o                         
   1   5  11       6602.87       5854.33       266.27 o                         
   3   5  11       2935.64       2867.80       147.21 o                         
   5   5  11       2435.14       2415.96       170.29 o                         
   7   5  11        985.49       1044.63       189.24 o                         
  -8   6  11       2992.15       2807.60       202.35 o                         
  -6   6  11       1322.07       1367.04       121.88 o                         
  -4   6  11      32901.46      32347.32      1529.43 o                         
  -2   6  11       3730.60       3847.29       179.48 o                         
   0   6  11      16805.77      15840.19       510.38 o                         
   2   6  11       2285.47       2160.03       117.64 o                         
   4   6  11       7895.38       7416.17       297.46 o                         
   6   6  11        238.37        -54.39       146.00 o                         
  -7   7  11       1652.63       1859.53       162.57 o                         
  -5   7  11       1949.27       1921.35       129.81 o                         
  -3   7  11       4998.73       5411.93       237.82 o                         
  -1   7  11       3097.26       3033.32       126.14 o                         
   1   7  11       5990.87       5773.80       225.25 o                         
   3   7  11        585.04        410.87       149.67 o                         
   5   7  11         60.24        -68.61       115.00 o                         
   7   7  11        170.33        -69.09       220.39 o                         
  -8   8  11        486.38        556.13       172.31 o                         
  -6   8  11       2038.89       2086.68       147.97 o                         
  -4   8  11      38301.55      35720.16      1551.23 o                         
  -2   8  11       3629.06       3428.13       151.96 o                         
   0   8  11      16246.43      16282.14       528.18 o                         
   2   8  11       5246.77       5102.85       252.74 o                         
   4   8  11      16362.51      14765.98       504.40 o                         
   6   8  11        496.10        337.05       129.31 o                         
  -7   9  11       6353.95       6117.91       575.47 o                         
  -5   9  11       7443.99       7194.85       298.79 o                         
  -3   9  11         19.52         93.62        77.26 o                         
  -1   9  11       8188.84       8090.95       299.49 o                         
   1   9  11         27.16         83.99       114.59 o                         
   3   9  11         22.66         68.75       141.49 o                         
   5   9  11       2357.07       2351.29       228.70 o                         
  -6  10  11       5439.25       5394.08       294.30 o                         
  -4  10  11       3217.01       3289.38       185.26 o                         
  -2  10  11      20091.90      19480.09       636.44 o                         
   0  10  11       2230.32       2492.20       150.12 o                         
   2  10  11       4335.23       4541.79       234.97 o                         
   4  10  11         13.77         91.72       178.07 o                         
  -5  11  11       1708.27       1801.44       213.83 o                         
  -3  11  11        174.60        144.67       105.01 o                         
  -1  11  11        902.13       1014.20       136.40 o                         
   1  11  11       1796.24       2044.58       151.05 o                         
   3  11  11         15.55         15.95       168.89 o                         
   5  11  11        372.27        456.60       211.11 o                         
  -4  12  11       1179.63       1190.83       134.88 o                         
  -2  12  11      25272.15      23858.39       906.23 o                         
   0  12  11        875.19       1314.10       237.91 o                         
   2  12  11      13096.15      12931.24       530.13 o                         
   4  12  11       2193.68       2111.00       225.20 o                         
  -3  13  11       1847.96       1830.91       192.05 o                         
  -1  13  11       2440.48       2400.11       212.30 o                         
   1  13  11       2000.40       2293.26       176.80 o                         
  -8   0  12        895.59       1047.30       270.96 o                         
  -6   0  12       7290.35       7059.64       479.07 o                         
  -4   0  12      22665.02      23746.62      1809.54 o                         
  -2   0  12      64883.15      66205.41      3522.17 o                         
   0   0  12        700.52        797.94       139.61 o                         
   2   0  12     100024.73     100707.34      5360.65 o                         
   4   0  12       1879.22       2085.40       223.20 o                         
   6   0  12      16537.04      17948.13      1048.13 o                         
   8   0  12        951.10       1246.73       325.44 o                         
  -9   1  12        259.54        246.56       123.32 o                         
  -7   1  12        930.55       1193.28       110.88 o                         
  -5   1  12       1214.26       1473.80       117.35 o                         
  -3   1  12        118.89         27.11       109.80 o                         
  -1   1  12         31.47         89.80        45.73 o                         
   1   1  12        222.67        300.52        77.45 o                         
   3   1  12         14.09         36.79       109.12 o                         
   5   1  12       2821.33       3003.88       198.19 o                         
   7   1  12       1628.34       1983.05       195.70 o                         
  -8   2  12        155.85        409.05        86.31 o                         
  -6   2  12        112.99        248.78        98.75 o                         
  -4   2  12         18.09        -13.59       108.45 o                         
  -2   2  12       9379.53       9456.37       472.66 o                         
   0   2  12      16390.86      15937.96       566.81 o                         
   2   2  12      27528.09      27577.79       958.57 o                         
   4   2  12       3613.07       3909.76       205.76 o                         
   6   2  12       3990.75       4578.19       238.80 o                         
   8   2  12       1858.44       1989.97       211.69 o                         
  -9   3  12        733.32        694.48       110.75 o                         
  -7   3  12       4709.40       4618.48       227.03 o                         
  -5   3  12       6957.70       7166.37       368.08 o                         
  -3   3  12         27.86        132.34        69.80 o                         
  -1   3  12       3567.91       3753.40       639.48 o                         
   1   3  12        133.78        102.15        77.44 o                         
   3   3  12        356.51        386.48       113.53 o                         
   5   3  12       8668.79       8997.35       377.04 o                         
   7   3  12        148.63        152.51       194.04 o                         
  -8   4  12        370.47        200.07        83.14 o                         
  -6   4  12       8769.24       8737.67       441.42 o                         
  -4   4  12      11097.02      11670.78       547.61 o                         
  -2   4  12       2959.12       3301.80       272.70 o                         
   0   4  12      77788.91      77744.05      2688.58 o                         
   2   4  12        119.57         42.27        88.47 o                         
   4   4  12      21542.04      20968.14       749.46 o                         
   6   4  12        365.62        346.13       160.04 o                         
   8   4  12       4113.20       4042.82       258.54 o                         
  -9   5  12       2301.51       2411.17       221.64 o                         
  -7   5  12        763.11        591.19       126.14 o                         
  -5   5  12       3699.59       3576.07       532.10 o                         
  -3   5  12       7971.80       8207.13       565.00 o                         
  -1   5  12       2430.90       2267.64       142.60 o                         
   1   5  12       1180.65       1182.58       126.24 o                         
   3   5  12       9163.70       8683.25       345.26 o                         
   5   5  12       7588.40       6941.77       333.25 o                         
   7   5  12       1214.79       1514.59       201.62 o                         
  -8   6  12        175.32        185.04       178.26 o                         
  -6   6  12       1688.03       1569.09       151.54 o                         
  -4   6  12       1873.84       2021.73       128.10 o                         
  -2   6  12        472.14        703.72        89.16 o                         
   0   6  12      24681.19      23272.21       848.15 o                         
   2   6  12        521.53        450.94        92.79 o                         
   4   6  12      10754.56       9488.70       395.61 o                         
   6   6  12         35.65         50.92       158.26 o                         
  -7   7  12        686.40        622.12       136.19 o                         
  -5   7  12        315.74        510.81       107.29 o                         
  -3   7  12      18432.22      18081.69       919.95 o                         
  -1   7  12       2662.53       2858.07       136.62 o                         
   1   7  12       5377.68       5095.28       265.15 o                         
   3   7  12      15520.73      14217.66       482.84 o                         
   5   7  12       3068.65       2820.06       241.16 o                         
   7   7  12       4497.16       4583.37       275.31 o                         
  -6   8  12       2253.66       2231.87       194.23 o                         
  -4   8  12       1978.25       2032.44       219.25 o                         
  -2   8  12      10634.91      10141.95       466.51 o                         
   0   8  12       2949.15       2831.27       135.78 o                         
   2   8  12      10197.30       9831.84       392.53 o                         
   4   8  12          4.10         37.47       120.63 o                         
   6   8  12       4851.52       4518.44       440.29 o                         
  -7   9  12          4.01        -29.52       141.31 o                         
  -5   9  12         74.77        175.60       119.02 o                         
  -3   9  12       8288.00       8182.48       423.25 o                         
  -1   9  12       2463.69       2562.67       152.70 o                         
   1   9  12       2378.72       2369.41       164.50 o                         
   3   9  12      10688.96      10268.28       435.46 o                         
   5   9  12       3643.82       3473.63       249.85 o                         
  -6  10  12        969.40        667.71       160.40 o                         
  -4  10  12       2397.66       2557.65       252.48 o                         
  -2  10  12       8335.24       8176.36       402.38 o                         
   0  10  12       9677.76       9475.69       358.97 o                         
   2  10  12       6404.47       6094.29       303.59 o                         
   4  10  12       1323.75       1293.89       197.68 o                         
  -5  11  12       3368.70       3334.38       204.63 o                         
  -3  11  12       1900.96       1832.60       131.23 o                         
  -1  11  12       1303.11       1507.31       154.56 o                         
   1  11  12       3275.99       3483.99       195.05 o                         
   3  11  12       2177.63       2210.85       224.95 o                         
  -4  12  12       1675.07       1586.88       147.21 o                         
  -2  12  12       2236.41       2899.99       246.98 o                         
   0  12  12         16.53        347.01       162.01 o                         
   2  12  12       1114.75       1268.23       190.81 o                         
  -1  13  12       6391.33       6068.22       400.75 o                         
   1  13  12       4226.73       4760.04       243.01 o                         
  -9   1  13        557.58        558.90       125.38 o                         
  -7   1  13      14395.36      13409.12       552.61 o                         
  -5   1  13      10070.17      10006.01       612.97 o                         
  -3   1  13       6118.57       6199.74       373.28 o                         
  -1   1  13         19.60         39.44       171.73 o                         
   1   1  13      11801.08      11472.26       459.81 o                         
   3   1  13       1844.31       1965.24       218.63 o                         
   5   1  13      11551.50      12323.64       474.68 o                         
   7   1  13        484.75        386.32       199.45 o                         
  -8   2  13       6358.02       5672.16       692.39 o                         
  -6   2  13        853.72        975.97       116.49 o                         
  -4   2  13       5071.45       4845.66       284.83 o                         
  -2   2  13      10208.77      10229.20       543.69 o                         
   0   2  13      16226.37      15490.76       558.04 o                         
   2   2  13       7902.58       8076.34       324.82 o                         
   4   2  13       2671.70       3032.92       177.21 o                         
   6   2  13       3273.81       3693.11       221.01 o                         
   8   2  13        280.02        239.77       202.20 o                         
  -9   3  13       1933.56       2242.26       300.89 o                         
  -7   3  13       5092.82       5172.38       374.64 o                         
  -5   3  13      17358.37      18078.22       821.60 o                         
  -3   3  13      13336.46      14209.72       664.17 o                         
  -1   3  13        747.29        855.10       113.28 o                         
   1   3  13         11.14         11.86        83.51 o                         
   3   3  13       5543.47       5619.53       264.05 o                         
   5   3  13         19.20        301.45       146.59 o                         
   7   3  13       9724.00      10808.48       501.77 o                         
  -8   4  13       5389.61       5342.32       296.60 o                         
  -6   4  13         66.10         43.07       113.64 o                         
  -4   4  13       5162.28       5213.15       290.35 o                         
  -2   4  13        284.14        239.17        82.82 o                         
   0   4  13       9544.32       9463.01       353.80 o                         
   2   4  13       9441.18       9096.54       369.34 o                         
   4   4  13        524.78        481.72       123.74 o                         
   6   4  13       2807.73       3159.54       268.85 o                         
  -7   5  13        362.03        342.26       128.80 o                         
  -5   5  13      14431.39      14797.49       689.13 o                         
  -3   5  13       4453.80       4163.96       303.06 o                         
  -1   5  13         34.82         39.55        86.75 o                         
   1   5  13       1216.81       1054.22       130.69 o                         
   3   5  13       9158.83       8496.54       350.90 o                         
   5   5  13       1345.12       1303.99       182.30 o                         
   7   5  13      13223.18      14487.32       613.97 o                         
  -8   6  13       1199.42       1003.33       174.18 o                         
  -6   6  13      10479.80      10200.84       518.24 o                         
  -4   6  13       2914.29       3083.46       312.03 o                         
  -2   6  13      14549.99      14118.41       598.51 o                         
   0   6  13       2160.21       2177.40       119.74 o                         
   2   6  13       2674.39       2582.66       140.50 o                         
   4   6  13      22327.98      21486.88       767.76 o                         
   6   6  13        476.76        376.17       157.77 o                         
  -7   7  13       1529.37       1350.94       261.40 o                         
  -5   7  13       4703.69       4595.39       388.22 o                         
  -3   7  13         20.16         33.60        97.07 o                         
  -1   7  13        848.72        790.49        81.04 o                         
   1   7  13        363.94        235.37        93.67 o                         
   3   7  13          8.50       -104.98       104.98 o                         
   5   7  13       2200.74       1798.80       164.22 o                         
  -6   8  13       6745.71       6384.36       405.02 o                         
  -4   8  13       1805.59       1897.94       141.14 o                         
  -2   8  13      14302.65      13544.06       536.21 o                         
   0   8  13       1324.91       1348.28       106.45 o                         
   2   8  13        885.56        866.28       119.52 o                         
   4   8  13      14578.18      13383.34       483.32 o                         
   6   8  13        763.55        581.06       228.73 o                         
  -5   9  13         85.32        229.22       126.66 o                         
  -3   9  13        518.22        643.43       121.66 o                         
  -1   9  13       2286.24       2477.93       123.26 o                         
   1   9  13       3028.09       3001.22       231.38 o                         
   3   9  13        500.18        410.09       164.64 o                         
   5   9  13       5783.64       5415.34       410.67 o                         
  -6  10  13       1269.89       1406.47       165.68 o                         
  -4  10  13       4727.92       4545.54       253.60 o                         
  -2  10  13         16.37        -98.25        98.25 o                         
   0  10  13       3229.81       3287.05       306.36 o                         
   2  10  13       2917.93       2888.03       205.97 o                         
   4  10  13       1120.73       1123.69       228.38 o                         
  -5  11  13       1395.35       1397.14       220.79 o                         
  -3  11  13        636.37        478.07       172.66 o                         
  -1  11  13        151.01        316.63       148.49 o                         
   1  11  13       1176.53       1246.48       161.30 o                         
   3  11  13         15.72        203.99       189.39 o                         
  -2  12  13        844.94        954.85       160.09 o                         
   0  12  13       6558.06       6761.50       345.74 o                         
   2  12  13       6252.93       6294.35       317.36 o                         
  -8   0  14       7305.57       6632.35       365.61 o                         
  -6   0  14        992.82       1251.77       207.11 o                         
  -4   0  14      64980.84      65896.98      4972.85 o                         
  -2   0  14         37.60        162.13        75.09 o                         
   0   0  14      34917.71      33615.16      1782.73 o                         
   2   0  14        258.99        523.25       203.10 o                         
   4   0  14       6555.86       7240.35       452.28 o                         
   6   0  14       1077.81       1233.83       252.66 o                         
  -9   1  14        660.38        530.30       158.07 o                         
  -7   1  14        930.14        961.70       126.51 o                         
  -5   1  14         26.46        120.66       185.50 o                         
  -3   1  14       4271.82       4449.04       302.77 o                         
  -1   1  14       2092.39       1877.01       160.44 o                         
   1   1  14        343.68        316.86        86.08 o                         
   3   1  14        582.31        721.35       123.20 o                         
   5   1  14       1266.09       1734.77       170.95 o                         
   7   1  14       1730.17       2161.83       217.27 o                         
  -8   2  14       1512.11       1626.06       158.24 o                         
  -6   2  14       8393.30       8104.78       628.47 o                         
  -4   2  14      26786.70      27730.56      1082.29 o                         
  -2   2  14       4869.74       5202.73       248.40 o                         
   0   2  14       9122.33       8561.51       331.08 o                         
   2   2  14       6736.84       6946.81       388.77 o                         
   4   2  14       7275.72       7916.08       328.77 o                         
   6   2  14         58.70        233.65       165.83 o                         
  -7   3  14       4529.20       4180.15       439.22 o                         
  -5   3  14         88.11         23.06       100.02 o                         
  -3   3  14       2951.89       3040.38       477.21 o                         
  -1   3  14      14750.97      14900.34       716.94 o                         
   1   3  14          6.72        -87.38        87.38 o                         
   3   3  14       4196.47       4117.34       239.70 o                         
   5   3  14       6159.73       6627.21       309.37 o                         
   7   3  14       5574.29       6237.60       297.87 o                         
  -8   4  14        303.07        300.61       156.41 o                         
  -6   4  14      24502.18      25605.88      1153.06 o                         
  -4   4  14         50.79        -72.35       123.06 o                         
  -2   4  14      27842.67      30034.36      1335.43 o                         
   0   4  14         53.87          2.42        80.84 o                         
   2   4  14      23421.59      23825.83       836.27 o                         
   4   4  14       1278.30       1092.81       154.12 o                         
   6   4  14         53.62       -172.63       172.63 o                         
  -7   5  14       1051.78       1093.37       146.22 o                         
  -5   5  14        748.26        691.53       114.19 o                         
  -3   5  14       5136.00       5465.36       263.64 o                         
  -1   5  14       8656.32       8668.35       377.55 o                         
   1   5  14       4923.41       4918.22       227.07 o                         
   3   5  14          6.66       -108.89       108.89 o                         
   5   5  14        382.94        189.73       143.23 o                         
   7   5  14          7.71        253.88       208.82 o                         
  -8   6  14        264.75        221.54       153.06 o                         
  -6   6  14       7510.31       7310.07       417.59 o                         
  -4   6  14        567.10        622.06       129.58 o                         
  -2   6  14      20971.52      21748.46       988.02 o                         
   0   6  14         10.24         49.40        93.65 o                         
   2   6  14       8765.39       8318.80       471.18 o                         
   4   6  14         14.90        -24.22       121.02 o                         
   6   6  14        196.91        229.48       192.17 o                         
  -7   7  14         37.08         54.89       152.83 o                         
  -5   7  14       1740.94       1928.31       166.67 o                         
  -3   7  14       8951.54       8309.38       700.02 o                         
  -1   7  14       7827.99       7440.12       282.37 o                         
   1   7  14      16237.17      15263.32       670.74 o                         
   3   7  14       5060.74       4196.94       261.57 o                         
   5   7  14       5109.33       4885.52       292.69 o                         
  -6   8  14        923.90        790.94       144.80 o                         
  -4   8  14       7147.29       7436.59       444.63 o                         
  -2   8  14          1.71        -20.55       114.25 o                         
   0   8  14       6124.99       5747.41       254.73 o                         
   2   8  14         39.92         14.43       136.58 o                         
   4   8  14         79.95        -33.49       128.19 o                         
  -5   9  14       5523.13       5374.88       277.26 o                         
  -3   9  14       5737.18       5775.08       303.34 o                         
  -1   9  14      16540.28      15943.69       513.42 o                         
   1   9  14       5549.39       5085.01       223.62 o                         
   3   9  14         27.66        136.54       185.93 o                         
   5   9  14         83.51       -215.14       266.99 o                         
  -4  10  14       2976.60       3136.42       205.02 o                         
  -2  10  14       2678.15       2684.59       154.78 o                         
   0  10  14      10149.43       9707.16       388.09 o                         
   2  10  14       2547.95       2365.47       232.05 o                         
   4  10  14        496.69        840.38       213.20 o                         
  -3  11  14       6645.67       6122.12       506.00 o                         
  -1  11  14      13119.36      12732.57       837.72 o                         
   1  11  14        869.00        866.00       160.45 o                         
   3  11  14       4385.53       4519.62       276.11 o                         
  -2  12  14        826.63       1088.66       176.18 o                         
   0  12  14        171.77        599.58       193.34 o                         
  -7   1  15        240.39        629.15       162.26 o                         
  -5   1  15       1802.47       1950.51       226.79 o                         
  -3   1  15        605.59        577.76       124.05 o                         
  -1   1  15       9024.15       8616.44       318.76 o                         
   1   1  15       2742.46       2925.19       171.92 o                         
   3   1  15      46452.98      49434.25      1705.52 o                         
   5   1  15        242.75        420.13       156.47 o                         
   7   1  15       3658.99       4758.04       290.90 o                         
  -8   2  15       3335.81       3334.30       201.81 o                         
  -6   2  15       9834.78       9963.69       472.32 o                         
  -4   2  15      11452.97      11160.62       556.20 o                         
  -2   2  15       5556.52       5638.68       316.08 o                         
   0   2  15      20818.98      21173.94       840.79 o                         
   2   2  15       1592.35       1751.33       153.55 o                         
   4   2  15       5755.82       6247.19       302.20 o                         
   6   2  15        325.70        506.67       176.77 o                         
  -7   3  15         14.89        156.83       144.43 o                         
  -5   3  15         33.83         45.21       158.98 o                         
  -3   3  15       4510.54       4278.27       328.41 o                         
  -1   3  15        371.96        298.92       104.28 o                         
   1   3  15      22541.97      23202.48       824.45 o                         
   3   3  15       3715.93       4087.95       246.72 o                         
   5   3  15       8771.83       9771.81       391.03 o                         
   7   3  15         39.38       -130.92       189.18 o                         
  -8   4  15        107.82        168.72       163.08 o                         
  -6   4  15       2783.19       2595.02       344.77 o                         
  -4   4  15       2424.40       2507.59       466.79 o                         
  -2   4  15       1942.88       2109.76       304.36 o                         
   0   4  15       9170.76       9347.78       502.63 o                         
   2   4  15        127.96          0.49       104.49 o                         
   4   4  15       1100.13       1104.23       143.84 o                         
   6   4  15       2485.10       2538.65       202.97 o                         
  -7   5  15         94.75       -134.19       152.36 o                         
  -5   5  15        255.32        155.83       113.77 o                         
  -3   5  15       3291.35       3406.50       411.14 o                         
  -1   5  15        755.19        821.95       166.88 o                         
   1   5  15      20496.90      20753.40       752.56 o                         
   3   5  15        476.50        302.57       186.22 o                         
   5   5  15      13999.61      15212.09       729.25 o                         
  -6   6  15        410.17        419.46       134.25 o                         
  -4   6  15       2562.20       2773.63       370.94 o                         
  -2   6  15      21616.32      21947.49       865.66 o                         
   0   6  15        435.98        278.63        97.71 o                         
   2   6  15       3544.31       3348.71       297.89 o                         
   4   6  15         56.49         92.06       129.86 o                         
   6   6  15       3882.64       4256.82       373.23 o                         
  -7   7  15       2179.89       2097.51       330.23 o                         
  -5   7  15          8.77         38.84       127.47 o                         
  -3   7  15        232.25        214.19       118.22 o                         
  -1   7  15       2581.90       2618.42       147.22 o                         
   1   7  15       1946.59       1927.46       267.37 o                         
   3   7  15       1651.71       1510.75       154.69 o                         
   5   7  15       1774.15       1565.41       229.28 o                         
  -6   8  15        979.20        833.88       155.88 o                         
  -4   8  15       1776.74       1465.29       376.22 o                         
  -2   8  15      17540.81      17042.39       909.14 o                         
   0   8  15         87.40         29.60       130.95 o                         
   2   8  15       8124.42       7189.13       336.01 o                         
   4   8  15       1405.64       1322.96       145.40 o                         
  -5   9  15         87.65         60.56       160.41 o                         
  -3   9  15       1090.17       1223.93       150.07 o                         
  -1   9  15       6124.45       5732.50       255.38 o                         
   1   9  15       2197.36       2086.04       146.83 o                         
   3   9  15       5387.89       5073.78       349.29 o                         
  -4  10  15       1495.37       1570.79       173.98 o                         
  -2  10  15       3122.09       3029.24       200.18 o                         
   0  10  15      12764.33      12392.14       648.48 o                         
   2  10  15       1311.83       1372.58       197.80 o                         
  -3  11  15        133.43        446.56       267.17 o                         
  -1  11  15        371.86        489.89       191.93 o                         
   1  11  15        724.37        789.21       167.39 o                         
  -8   0  16        529.00        333.06       562.57 o                         
  -6   0  16      15947.84      15667.36      1140.17 o                         
  -4   0  16       3149.02       2651.85       287.82 o                         
  -2   0  16      19479.26      18728.01      1190.53 o                         
   0   0  16        116.32        124.90       257.03 o                         
   2   0  16       1074.32       1649.25       183.27 o                         
   4   0  16        605.36        605.54       199.00 o                         
   6   0  16       2567.95       3181.36       313.51 o                         
  -7   1  16        374.03        432.36       225.14 o                         
  -5   1  16        156.95         45.51       138.12 o                         
  -3   1  16       3213.51       2767.56       175.37 o                         
  -1   1  16       4375.23       3923.81       181.09 o                         
   1   1  16       4516.96       4356.91       214.26 o                         
   3   1  16       4806.28       5176.32       249.72 o                         
   5   1  16       2871.43       3205.46       205.67 o                         
   7   1  16       3130.00       3614.12       242.50 o                         
  -8   2  16       1826.51       2103.43       172.90 o                         
  -6   2  16       4740.18       5185.55       447.41 o                         
  -4   2  16       4462.60       4421.38       245.99 o                         
  -2   2  16      17512.62      16593.34       648.99 o                         
   0   2  16          0.13        -84.02        84.02 o                         
   2   2  16       1913.99       2107.39       140.92 o                         
   4   2  16       3342.80       3884.96       214.19 o                         
   6   2  16        406.52        651.42       182.98 o                         
  -7   3  16       1883.46       2143.74       262.96 o                         
  -5   3  16        363.49        304.38       116.06 o                         
  -3   3  16       1732.93       1741.97       144.39 o                         
  -1   3  16       5225.43       4973.36       646.41 o                         
   1   3  16      11274.30      11332.38       433.77 o                         
   3   3  16       6300.66       6456.26       336.57 o                         
   5   3  16        905.88        999.76       162.84 o                         
  -6   4  16        135.77         65.93       131.29 o                         
  -4   4  16      13413.38      14154.21       681.69 o                         
  -2   4  16        242.45        155.50       106.47 o                         
   0   4  16       1163.40       1038.10       309.38 o                         
   2   4  16       3102.50       3434.39       182.20 o                         
   4   4  16       2456.33       2618.17       181.61 o                         
   6   4  16        328.25        777.32       202.84 o                         
  -7   5  16       3288.35       3052.46       296.67 o                         
  -5   5  16       5451.89       5265.93       602.90 o                         
  -3   5  16        101.44         16.15       109.63 o                         
  -1   5  16       1207.08       1051.88       225.45 o                         
   1   5  16         96.08          1.29       103.90 o                         
   3   5  16        603.25        506.06       136.68 o                         
   5   5  16       4350.04       4386.52       264.67 o                         
  -6   6  16        166.35         24.54       140.00 o                         
  -4   6  16      12454.91      12480.68       621.67 o                         
  -2   6  16         88.69       -119.17       119.17 o                         
   0   6  16       1670.54       1674.90       151.13 o                         
   2   6  16       2125.00       2148.84       183.76 o                         
   4   6  16        132.24        -94.96       151.12 o                         
  -5   7  16      10407.97      10587.61       558.24 o                         
  -3   7  16        735.03        763.40       136.48 o                         
  -1   7  16       3549.85       3700.02       228.79 o                         
   1   7  16       3786.96       3708.53       348.68 o                         
   3   7  16       6272.37       6015.30       393.79 o                         
   5   7  16      10679.36      10915.62       548.00 o                         
  -6   8  16       3329.73       3445.83       383.54 o                         
  -4   8  16        153.16        344.85       140.39 o                         
  -2   8  16       2633.99       2517.34       307.52 o                         
   0   8  16        260.21        321.74       117.57 o                         
   2   8  16        242.67         75.18       137.03 o                         
   4   8  16        133.78        -42.93       136.74 o                         
  -5   9  16       4124.62       4153.36       343.38 o                         
  -3   9  16        554.39        658.41       161.21 o                         
  -1   9  16        194.21        318.71       126.01 o                         
   1   9  16         97.05        201.00       130.04 o                         
   3   9  16         73.78          9.56       203.16 o                         
  -4  10  16       1375.05       1128.27       211.71 o                         
  -2  10  16       2174.00       2121.54       198.62 o                         
   0  10  16        216.08        467.52       210.90 o                         
   2  10  16       1589.26       1734.26       220.36 o                         
  -1  11  16       1181.59       1111.28       247.14 o                         
  -7   1  17       1163.95       1319.02       204.30 o                         
  -5   1  17       3052.09       3333.59       241.11 o                         
  -3   1  17      30718.79      28998.26      1052.38 o                         
  -1   1  17       3700.66       3468.88       166.79 o                         
   1   1  17      13106.40      14134.93       506.68 o                         
   3   1  17          1.62       -123.79       123.79 o                         
   5   1  17       8741.95      10823.71       436.16 o                         
  -6   2  17       6049.92       5866.23       323.84 o                         
  -4   2  17       4459.68       4328.85       365.55 o                         
  -2   2  17       2418.75       2505.35       166.12 o                         
   0   2  17        196.28        218.04        89.41 o                         
   2   2  17       1043.00       1295.99       152.38 o                         
   4   2  17        596.38        669.27       145.39 o                         
   6   2  17       2177.54       2617.70       259.49 o                         
  -7   3  17        243.38        328.15       147.92 o                         
  -5   3  17       8590.19       8353.57       514.36 o                         
  -3   3  17      11723.40      11798.60       514.68 o                         
  -1   3  17      13713.69      13411.82       580.39 o                         
   1   3  17        668.58        546.82       106.80 o                         
   3   3  17       2703.66       3036.83       178.20 o                         
   5   3  17        578.54        649.87       218.96 o                         
  -6   4  17       7333.19       7124.04       339.40 o                         
  -4   4  17         94.05       -114.66       114.66 o                         
  -2   4  17       3957.35       3891.72       748.70 o                         
   0   4  17        841.12        647.71       113.39 o                         
   2   4  17       3506.42       3889.63       323.45 o                         
   4   4  17        445.11        449.63       154.30 o                         
  -7   5  17        183.49        181.25       157.64 o                         
  -5   5  17       8365.97       8096.47      1245.08 o                         
  -3   5  17       1075.31        923.96       205.21 o                         
  -1   5  17      23256.23      25535.52      1007.56 o                         
   1   5  17       1255.82       1157.59       211.34 o                         
   3   5  17      11078.88      11955.08       581.20 o                         
   5   5  17       1509.31       1603.22       274.91 o                         
  -6   6  17        472.07        193.66       205.28 o                         
  -4   6  17       8159.35       8368.12       471.79 o                         
  -2   6  17        518.01        379.38       190.91 o                         
   0   6  17      13086.42      12457.31       839.07 o                         
   2   6  17       6852.37       6249.15       368.15 o                         
   4   6  17         78.00        -61.82       205.76 o                         
  -5   7  17        119.85        193.17       147.60 o                         
  -3   7  17       1769.19       1837.95       309.58 o                         
  -1   7  17       2683.06       2885.20       295.22 o                         
   1   7  17       2668.85       2302.13       204.72 o                         
   3   7  17        977.29        938.52       149.65 o                         
  -4   8  17       8470.10       7692.83      1005.44 o                         
  -2   8  17        633.23        551.83       159.52 o                         
   0   8  17      12270.46      11594.00       871.40 o                         
   2   8  17       5159.64       4853.91       471.33 o                         
   4   8  17        155.34         84.26       212.41 o                         
  -3   9  17       3853.23       3716.56       386.25 o                         
  -1   9  17       1839.62       1927.43       188.15 o                         
   1   9  17       6606.34       5261.42       447.47 o                         
   3   9  17        734.62        535.52       208.54 o                         
  -2  10  17       2576.23       2823.25       704.09 o                         
   0  10  17       4990.75       5446.07       402.31 o                         
  -6   0  18        779.98        864.56       351.23 o                         
  -4   0  18        156.48        556.53      1258.25 o                         
  -2   0  18      13519.07      13438.49       924.96 o                         
   0   0  18        603.15        515.13       220.69 o                         
   2   0  18       2351.57       2864.09       239.13 o                         
   4   0  18      10077.15      11942.73       653.67 o                         
  -7   1  18        676.36        986.31       195.34 o                         
  -5   1  18        710.42        826.56       184.87 o                         
  -3   1  18       4013.25       3511.94       260.56 o                         
  -1   1  18       3415.37       2951.60       190.71 o                         
   1   1  18       3909.37       4246.22       237.67 o                         
   3   1  18       2045.57       2393.48       167.83 o                         
   5   1  18       1146.35       1428.60       174.06 o                         
  -6   2  18        249.70        235.69       230.22 o                         
  -4   2  18        928.53       1116.01       189.74 o                         
  -2   2  18       2162.66       2292.16       157.98 o                         
   0   2  18       1707.51       1581.40       119.02 o                         
   2   2  18       3727.96       4304.12       212.01 o                         
   4   2  18      11001.38      12722.49       479.46 o                         
  -7   3  18       1253.16       1266.46       204.30 o                         
  -5   3  18       4193.85       3867.92       239.31 o                         
  -3   3  18       4960.92       4820.56       292.00 o                         
  -1   3  18       1797.43       1882.88       222.66 o                         
   1   3  18      15578.82      16192.70       696.45 o                         
   3   3  18       2430.75       2399.74       280.93 o                         
   5   3  18       2116.47       2756.26       361.46 o                         
  -6   4  18       4751.85       4620.33       266.34 o                         
  -4   4  18        737.24        697.93       132.06 o                         
  -2   4  18        193.20        113.53       190.20 o                         
   0   4  18       1861.03       1839.19       178.94 o                         
   2   4  18       4350.09       4203.27       268.99 o                         
   4   4  18       2388.39       2537.32       181.56 o                         
  -5   5  18         52.60         69.77       180.33 o                         
  -3   5  18       1797.85       1753.88       353.46 o                         
  -1   5  18       5538.64       5317.83       698.84 o                         
   1   5  18       4208.09       4516.81       220.86 o                         
   3   5  18       5107.26       5215.50       452.05 o                         
   5   5  18         62.80       -102.35       156.06 o                         
  -6   6  18       2171.78       2093.14       335.44 o                         
  -4   6  18       1335.99       1349.73       233.40 o                         
  -2   6  18          9.84         19.51       226.97 o                         
   0   6  18        775.80        683.16       209.32 o                         
   2   6  18       1999.85       1855.73       284.85 o                         
   4   6  18        733.64        659.63       192.27 o                         
  -5   7  18       1872.22       1822.81       333.99 o                         
  -3   7  18       4447.00       5060.80       558.84 o                         
  -1   7  18      18064.42      19050.80      1026.72 o                         
   1   7  18         77.38        -52.95       134.28 o                         
   3   7  18      13295.23      13779.40       548.65 o                         
  -4   8  18         41.43        -93.61       160.04 o                         
  -2   8  18         29.65       -104.22       198.51 o                         
   0   8  18       1586.61       1815.78       163.35 o                         
   2   8  18        235.90        391.72       161.56 o                         
  -3   9  18         29.13        -82.04       170.78 o                         
  -1   9  18       3165.52       3742.21       433.35 o                         
   1   9  18       4142.65       3521.27       347.67 o                         
  -7   1  19       2824.84       3029.02       256.20 o                         
  -5   1  19       9473.87       9372.02       971.19 o                         
  -3   1  19         16.48        -13.33       197.41 o                         
  -1   1  19      15420.06      14924.26       525.43 o                         
   1   1  19       1571.83       1683.03       134.89 o                         
   3   1  19         12.36          9.86       172.00 o                         
   5   1  19       8272.37      10491.45       449.81 o                         
  -6   2  19        401.12        482.21       192.32 o                         
  -4   2  19       2694.58       2588.67       297.66 o                         
  -2   2  19       1134.74       1133.97       220.34 o                         
   0   2  19       2107.73       1873.53       129.00 o                         
   2   2  19       1327.53       1399.15       143.01 o                         
   4   2  19       2965.23       3311.37       207.89 o                         
  -5   3  19        497.67        524.54       142.38 o                         
  -3   3  19       4932.65       4935.68       270.82 o                         
  -1   3  19        418.03        310.78       206.17 o                         
   1   3  19       6228.13       6173.62       288.43 o                         
   3   3  19       1881.03       2278.70       168.98 o                         
  -6   4  19        610.72        938.80       327.02 o                         
  -4   4  19       5041.16       4393.82       322.07 o                         
  -2   4  19        141.41         77.25       143.60 o                         
   0   4  19        164.19        -40.11       101.93 o                         
   2   4  19          2.61       -166.72       166.72 o                         
   4   4  19         24.52         67.40       163.29 o                         
  -5   5  19         45.06       -223.41       223.41 o                         
  -3   5  19      11300.02      11778.11       618.95 o                         
  -1   5  19         29.87        -67.32       130.67 o                         
   1   5  19       5629.79       5881.44       314.39 o                         
   3   5  19       3792.32       4057.84       280.85 o                         
  -4   6  19       4157.68       4061.59       426.41 o                         
  -2   6  19         19.66       -151.09       151.09 o                         
   0   6  19        299.14        110.87       149.52 o                         
   2   6  19       1250.41       1055.65       186.85 o                         
  -3   7  19       1827.07       2195.91       433.19 o                         
  -1   7  19        111.50        -62.39       134.46 o                         
   1   7  19        177.67        114.63       137.57 o                         
  -2   8  19       2645.58       2648.41       333.83 o                         
   0   8  19        102.35       -115.05       144.18 o                         
  -6   0  20        134.18        624.80       386.58 o                         
  -4   0  20       1793.90       2728.60      1113.10 o                         
  -2   0  20      12149.93      11400.37       821.33 o                         
   0   0  20       7264.67       7344.87       434.16 o                         
   2   0  20      11142.53      12666.13      1062.35 o                         
   4   0  20       1606.85       2026.52       254.85 o                         
  -5   1  20       2796.10       2753.24       301.57 o                         
  -3   1  20        212.42       -121.93       191.64 o                         
  -1   1  20       1015.27       1075.12       144.89 o                         
   1   1  20         96.55       -114.81       114.81 o                         
   3   1  20       1320.80       1736.94       164.38 o                         
  -6   2  20        134.40        166.14       205.81 o                         
  -4   2  20       4556.18       4373.14       309.90 o                         
  -2   2  20       9567.82       9074.85       408.04 o                         
   0   2  20       9824.25      10126.37       386.60 o                         
   2   2  20       2505.20       2693.99       196.31 o                         
   4   2  20         98.16        -54.25       151.14 o                         
  -5   3  20       7952.19       8048.32       799.84 o                         
  -3   3  20        328.65        323.40       126.39 o                         
  -1   3  20       6906.59       6468.74       366.04 o                         
   1   3  20         90.43       -184.98       184.98 o                         
   3   3  20       4552.28       5451.51       285.50 o                         
  -4   4  20       1332.35       1218.06       162.60 o                         
  -2   4  20       5632.89       5932.45       339.28 o                         
   0   4  20      11192.33      12124.42       547.21 o                         
   2   4  20         63.73       -210.73       210.73 o                         
  -5   5  20       2357.11       2102.56       248.21 o                         
  -3   5  20       4219.86       4463.44       349.07 o                         
  -1   5  20        399.71        126.45       123.99 o                         
   1   5  20        710.64        503.26       123.58 o                         
   3   5  20       1954.53       1864.85       216.72 o                         
  -4   6  20        507.56        354.47       163.94 o                         
  -2   6  20       2282.68       2381.02       321.16 o                         
   0   6  20       3408.21       3202.71       472.13 o                         
   2   6  20        503.92        203.79       136.32 o                         
  -3   7  20      10752.75      11759.14       633.35 o                         
  -1   7  20       1083.91        863.12       192.28 o                         
   1   7  20       6237.98       6199.26      1039.38 o                         
  -5   1  21         23.33        -88.06       218.23 o                         
  -3   1  21       1093.01        898.93       444.37 o                         
  -1   1  21      10855.12      10502.84       650.83 o                         
   1   1  21        118.00        -98.24       125.11 o                         
   3   1  21       3017.89       3787.14       214.12 o                         
  -4   2  21        262.73         33.15       236.87 o                         
  -2   2  21       1035.65       1006.42       274.65 o                         
   0   2  21        487.98        224.00       179.18 o                         
   2   2  21       4579.95       5399.79       270.98 o                         
  -5   3  21       2152.48       2016.09       255.11 o                         
  -3   3  21       1791.20       1497.48       155.46 o                         
  -1   3  21       1105.96       1221.94       306.97 o                         
   1   3  21       3778.95       4014.82       203.08 o                         
   3   3  21        617.76        731.45       150.22 o                         
  -4   4  21        127.20        168.97       211.59 o                         
  -2   4  21         11.20       -233.61       233.61 o                         
   0   4  21        175.96       -198.17       198.17 o                         
   2   4  21       5705.63       5812.55       286.60 o                         
  -3   5  21       5865.62       5508.92       408.17 o                         
  -1   5  21        294.40        106.17       129.99 o                         
   1   5  21       7593.73       7598.16       457.66 o                         
  -2   6  21        921.43        432.06       169.80 o                         
   0   6  21       4225.50       4667.95       821.55 o                         
  -4   0  22       5290.25       5216.80       517.39 o                         
  -2   0  22        291.17        118.80       660.34 o                         
   0   0  22       9192.31       8191.29       768.06 o                         
   2   0  22        268.48         39.22       193.51 o                         
  -3   1  22       1189.93        850.55       241.21 o                         
  -1   1  22         58.96        -55.31       173.61 o                         
   1   1  22        181.54        -41.20       196.63 o                         
  -4   2  22       4717.26       4163.25       329.83 o                         
  -2   2  22        548.53        247.05       148.88 o                         
   0   2  22        967.06        918.19       159.78 o                         
   2   2  22         80.18        -33.42       250.42 o                         
  -3   3  22       2395.46       2428.92       266.62 o                         
  -1   3  22         14.98       -121.21       121.21 o                         
   1   3  22        113.63       -123.58       123.58 o                         
  -2   4  22       4001.67       4018.22       262.94 o                         
   0   4  22       1023.70        693.05       167.67 o                         
  -1   5  22        865.32        777.98       141.29 o                         
  -1   1  23       1696.83       1585.71       385.15 o                         
                                                                                
